# Supplementary material for: Environment-sensitive emission of anionic hydrogen-bonded urea-derivative–acetate-ion complexes and their aggregation-induced emission enhancement
Source: Commun Chem. 2021 Dec 2;4:168. doi: 10.1038/s42004-021-00601-3 (PMC9814938; doi:10.1038/s42004-021-00601-3)
Supplement: Supplementary file 4 — Supplementary Data 1 [file 42004_2021_601_MOESM4_ESM.cif]

 
data_takahashi_NO1_0ma_a
 
_audit_creation_method            'SHELXL-2018/3'
_shelx_SHELXL_version_number      '2018/3'
_chemical_name_systematic         ?
_chemical_name_common             ?
_chemical_melting_point           ?
_chemical_formula_moiety          ?
_chemical_formula_sum
 'C48 H56 N4 O4 S2' 
_chemical_formula_weight          817.08

loop_
 _atom_type_symbol
 _atom_type_description
 _atom_type_scat_dispersion_real
 _atom_type_scat_dispersion_imag
 _atom_type_scat_source
 'C'  'C'   0.0033   0.0016
 'International Tables Vol C Tables 4.2.6.8 and 6.1.1.4'
 'H'  'H'   0.0000   0.0000
 'International Tables Vol C Tables 4.2.6.8 and 6.1.1.4'
 'N'  'N'   0.0061   0.0033
 'International Tables Vol C Tables 4.2.6.8 and 6.1.1.4'
 'O'  'O'   0.0106   0.0060
 'International Tables Vol C Tables 4.2.6.8 and 6.1.1.4'
 'S'  'S'   0.1246   0.1234
 'International Tables Vol C Tables 4.2.6.8 and 6.1.1.4'
 
_space_group_crystal_system       orthorhombic
_space_group_IT_number            33
_space_group_name_H-M_alt         'P n a 21'
_space_group_name_Hall            'P 2c -2n'
 
_shelx_space_group_comment
;
The symmetry employed for this shelxl refinement is uniquely defined
by the following loop, which should always be used as a source of
symmetry information in preference to the above space-group names.
They are only intended as comments.
;
 
loop_
 _space_group_symop_operation_xyz
 'x, y, z'
 '-x, -y, z+1/2'
 'x+1/2, -y+1/2, z'
 '-x+1/2, y+1/2, z+1/2'
 
_cell_length_a                    21.163(3)
_cell_length_b                    15.142(2)
_cell_length_c                    13.580(2)
_cell_angle_alpha                 90
_cell_angle_beta                  90
_cell_angle_gamma                 90
_cell_volume                      4351.9(12)
_cell_formula_units_Z             4
_cell_measurement_temperature     90(2)
_cell_measurement_reflns_used     9900
_cell_measurement_theta_min       2.348
_cell_measurement_theta_max       28.155
 
_exptl_crystal_description        'prism'
_exptl_crystal_colour             'colorless'
_exptl_crystal_density_meas       ?
_exptl_crystal_density_method     ?
_exptl_crystal_density_diffrn     1.247          
_exptl_crystal_F_000              1744
_exptl_transmission_factor_min    ?
_exptl_transmission_factor_max    ?
_exptl_crystal_size_max           0.150
_exptl_crystal_size_mid           0.100
_exptl_crystal_size_min           0.080
_exptl_absorpt_coefficient_mu     0.171
_shelx_estimated_absorpt_T_min    0.975
_shelx_estimated_absorpt_T_max    0.986
_exptl_absorpt_correction_type    'multi-scan'
_exptl_absorpt_correction_T_min   0.945
_exptl_absorpt_correction_T_max   0.986
_exptl_absorpt_process_details    ?
_exptl_absorpt_special_details    ?
_diffrn_ambient_temperature       90(2)
_diffrn_radiation_wavelength      0.71073
_diffrn_radiation_type            MoK\a
_diffrn_source                    ?
_diffrn_measurement_device_type   'Bruker APEXII CCD area detector' 
_diffrn_measurement_method        'phi and omega scans' 
_diffrn_detector_area_resol_mean  8.333
_diffrn_reflns_number             25690
_diffrn_reflns_av_unetI/netI      0.0195
_diffrn_reflns_av_R_equivalents   0.0171
_diffrn_reflns_limit_h_min        -27
_diffrn_reflns_limit_h_max        27
_diffrn_reflns_limit_k_min        -11
_diffrn_reflns_limit_k_max        20
_diffrn_reflns_limit_l_min        -14
_diffrn_reflns_limit_l_max        17
_diffrn_reflns_theta_min          1.654
_diffrn_reflns_theta_max          29.155
_diffrn_reflns_theta_full         25.242
_diffrn_measured_fraction_theta_max   0.935
_diffrn_measured_fraction_theta_full  0.998
_diffrn_reflns_Laue_measured_fraction_max    0.935
_diffrn_reflns_Laue_measured_fraction_full   0.998
_diffrn_reflns_point_group_measured_fraction_max   0.786
_diffrn_reflns_point_group_measured_fraction_full  0.881
_reflns_number_total              9232
_reflns_number_gt                 8725
_reflns_threshold_expression      'I > 2\s(I)'
_reflns_Friedel_coverage          0.616
_reflns_Friedel_fraction_max      0.624
_reflns_Friedel_fraction_full     0.753
 
_reflns_special_details
;
 Reflections were merged by SHELXL according to the crystal
 class for the calculation of statistics and refinement.
 
 _reflns_Friedel_fraction is defined as the number of unique
 Friedel pairs measured divided by the number that would be
 possible theoretically, ignoring centric projections and
 systematic absences.
;
 
_computing_data_collection        'APEX2 (Bruker AXS, 2006)'
_computing_cell_refinement        'APEX2 (Bruker AXS, 2006)'
_computing_data_reduction         'SAINT (Bruker AXS, 2004)'
_computing_structure_solution     'SHELXT 2014/5 (Sheldrick, 2014)'
_computing_structure_refinement 'SHELXL-2018/3 (Sheldrick, 2018)'
_computing_molecular_graphics     'XSHELXle (Bruker AXS)'
_computing_publication_material   'XCIF (Bruker AXS, 2001)' 
_refine_special_details           ?
_refine_ls_structure_factor_coef  Fsqd
_refine_ls_matrix_type            full
_refine_ls_weighting_scheme       calc
_refine_ls_weighting_details
'w=1/[\s^2^(Fo^2^)+(0.0600P)^2^+2.0289P] where P=(Fo^2^+2Fc^2^)/3'
_atom_sites_solution_primary      ?
_atom_sites_solution_secondary    ?
_atom_sites_solution_hydrogens    geom
_refine_ls_hydrogen_treatment     constr
_refine_ls_extinction_method      none
_refine_ls_extinction_coef        .
_refine_ls_abs_structure_details
;
 Flack x determined using 3187 quotients [(I+)-(I-)]/[(I+)+(I-)]
 (Parsons, Flack and Wagner, Acta Cryst. B69 (2013) 249-259).
;
_refine_ls_abs_structure_Flack    0.365(17)
_chemical_absolute_configuration  ?
_refine_ls_number_reflns          9232
_refine_ls_number_parameters      603
_refine_ls_number_restraints      920
_refine_ls_R_factor_all           0.0368
_refine_ls_R_factor_gt            0.0338
_refine_ls_wR_factor_ref          0.0920
_refine_ls_wR_factor_gt           0.0894
_refine_ls_goodness_of_fit_ref    0.925
_refine_ls_restrained_S_all       1.001
_refine_ls_shift/su_max           0.001
_refine_ls_shift/su_mean          0.000
 
loop_
 _atom_site_label
 _atom_site_type_symbol
 _atom_site_fract_x
 _atom_site_fract_y
 _atom_site_fract_z
 _atom_site_U_iso_or_equiv
 _atom_site_adp_type
 _atom_site_occupancy
 _atom_site_site_symmetry_order  
 _atom_site_calc_flag
 _atom_site_refinement_flags_posn
 _atom_site_refinement_flags_adp
 _atom_site_refinement_flags_occupancy
 _atom_site_disorder_assembly
 _atom_site_disorder_group
O1 O 0.47703(8) 0.36276(10) 0.41355(14) 0.0232(3) Uani 1 1 d . U . . .
N1 N 0.53392(9) 0.24438(12) 0.35592(15) 0.0184(3) Uani 1 1 d . U . . .
H1 H 0.567207 0.230988 0.320067 0.022 Uiso 1 1 calc R U . . .
C1 C 0.33761(12) -0.07655(16) 0.4270(2) 0.0257(5) Uani 1 1 d . U . . .
H1A H 0.310658 -0.023948 0.428901 0.039 Uiso 1 1 calc R U . . .
H1B H 0.313821 -0.127609 0.451337 0.039 Uiso 1 1 calc R U . . .
H1C H 0.351150 -0.087565 0.359092 0.039 Uiso 1 1 calc R U . . .
O2 O 0.76145(8) 0.36258(11) 0.58358(14) 0.0260(4) Uani 1 1 d . U . . .
N2 N 0.57383(9) 0.38269(12) 0.33845(14) 0.0178(3) Uani 1 1 d . U . . .
H2 H 0.602318 0.354154 0.303596 0.021 Uiso 1 1 calc R U . . .
C2 C 0.43666(11) -0.14546(14) 0.4908(2) 0.0246(5) Uani 1 1 d . U . . .
H2A H 0.475215 -0.135652 0.529270 0.037 Uiso 1 1 calc R U . . .
H2B H 0.447952 -0.159743 0.422686 0.037 Uiso 1 1 calc R U . . .
H2C H 0.412757 -0.194581 0.519484 0.037 Uiso 1 1 calc R U . . .
N3 N 0.70730(9) 0.24626(12) 0.65123(15) 0.0186(3) Uani 1 1 d . U . . .
H3 H 0.675869 0.233823 0.691313 0.022 Uiso 1 1 calc R U . . .
C3 C 0.37572(12) -0.04614(15) 0.59967(18) 0.0230(5) Uani 1 1 d . U . . .
H3A H 0.413268 -0.037936 0.640900 0.035 Uiso 1 1 calc R U . . .
H3B H 0.351762 -0.097339 0.623224 0.035 Uiso 1 1 calc R U . . .
H3C H 0.349140 0.006759 0.603270 0.035 Uiso 1 1 calc R U . . .
C5 C 0.43206(10) 0.01946(13) 0.45401(16) 0.0168(3) Uani 1 1 d . U . . .
C4 C 0.39608(10) -0.06166(14) 0.49250(17) 0.0188(4) Uani 1 1 d . U . . .
N4 N 0.66490(9) 0.38366(12) 0.65786(15) 0.0186(3) Uani 1 1 d . U . . .
H4 H 0.636183 0.356048 0.693191 0.022 Uiso 1 1 calc R U . . .
C6 C 0.49169(10) 0.01404(14) 0.41100(17) 0.0175(3) Uani 1 1 d . U . . .
H6 H 0.510940 -0.042256 0.403639 0.021 Uiso 1 1 calc R U . . .
C7 C 0.52382(11) 0.08852(14) 0.37857(17) 0.0177(3) Uani 1 1 d . U . . .
H7 H 0.564324 0.082306 0.349203 0.021 Uiso 1 1 calc R U . . .
C9 C 0.43668(10) 0.17996(14) 0.42952(16) 0.0171(3) Uani 1 1 d . U . . .
H9 H 0.417156 0.236174 0.435771 0.021 Uiso 1 1 calc R U . . .
C8 C 0.49713(11) 0.17283(14) 0.38870(17) 0.0169(3) Uani 1 1 d . U . . .
C10 C 0.40519(11) 0.10406(14) 0.46101(16) 0.0172(3) Uani 1 1 d . U . . .
H10 H 0.364036 0.109821 0.488211 0.021 Uiso 1 1 calc R U . . .
C11 C 0.52404(11) 0.33288(14) 0.37326(17) 0.0170(3) Uani 1 1 d . U . . .
C12 C 0.58459(10) 0.47347(14) 0.35188(16) 0.0163(3) Uani 1 1 d . U . . .
C13 C 0.64291(10) 0.50669(14) 0.32047(17) 0.0168(3) Uani 1 1 d . U . . .
H13 H 0.672033 0.468445 0.288613 0.020 Uiso 1 1 calc R U . . .
C14 C 0.65884(10) 0.59434(14) 0.33506(17) 0.0162(3) Uani 1 1 d . U . . .
H14 H 0.698492 0.615644 0.312433 0.019 Uiso 1 1 calc R U . . .
C15 C 0.61718(10) 0.65196(14) 0.38280(16) 0.0153(3) Uani 1 1 d . U . . .
C16 C 0.55799(10) 0.61929(13) 0.41002(16) 0.0162(3) Uani 1 1 d . U . . .
H16 H 0.528440 0.658149 0.439943 0.019 Uiso 1 1 calc R U . . .
C17 C 0.54096(10) 0.53172(13) 0.39470(16) 0.0165(3) Uani 1 1 d . U . . .
H17 H 0.500139 0.511477 0.413054 0.020 Uiso 1 1 calc R U . . .
C18 C 0.63428(10) 0.74591(13) 0.40103(16) 0.0155(3) Uani 1 1 d . U . . .
C19 C 0.65816(10) 0.79395(14) 0.32271(17) 0.0179(3) Uani 1 1 d . U . . .
H19 H 0.668652 0.764012 0.263453 0.021 Uiso 1 1 calc R U . . .
C29 C 0.80878(12) -0.14598(15) 0.5345(2) 0.0290(5) Uani 1 1 d . U . . .
H29A H 0.804312 -0.156476 0.605405 0.043 Uiso 1 1 calc R U . . .
H29B H 0.831485 -0.195485 0.504402 0.043 Uiso 1 1 calc R U . . .
H29C H 0.766814 -0.140713 0.504593 0.043 Uiso 1 1 calc R U . . .
C28 C 0.85708(12) -0.05063(15) 0.40646(18) 0.0231(5) Uani 1 1 d . U . . .
H28A H 0.881343 0.003301 0.393723 0.035 Uiso 1 1 calc R U . . .
H28B H 0.816324 -0.047170 0.372433 0.035 Uiso 1 1 calc R U . . .
H28C H 0.880715 -0.101881 0.382245 0.035 Uiso 1 1 calc R U . . .
C27 C 0.60279(11) 0.93245(14) 0.57723(18) 0.0194(3) Uani 1 1 d . U . . .
H27 H 0.602632 0.995180 0.575770 0.023 Uiso 1 1 calc R U . . .
C26 C 0.58275(11) 0.88952(15) 0.65991(18) 0.0206(4) Uani 1 1 d . U . . .
H26 H 0.566148 0.921773 0.714037 0.025 Uiso 1 1 calc R U . . .
C25 C 0.58704(11) 0.79635(14) 0.66393(18) 0.0192(4) Uani 1 1 d . U . . .
H25 H 0.575038 0.766905 0.722798 0.023 Uiso 1 1 calc R U . . .
C24 C 0.60812(10) 0.74671(13) 0.58499(16) 0.0161(3) Uani 1 1 d . U . . .
C23 C 0.62170(11) 0.79033(12) 0.49281(18) 0.0153(3) Uani 1 1 d . U . . .
C22 C 0.62390(11) 0.88477(12) 0.49328(18) 0.0171(3) Uani 1 1 d . U . . .
C21 C 0.64816(10) 0.93081(14) 0.41037(17) 0.0184(3) Uani 1 1 d . U . . .
H21 H 0.651040 0.993403 0.412077 0.022 Uiso 1 1 calc R U . . .
C20 C 0.66738(11) 0.88636(14) 0.32835(18) 0.0194(4) Uani 1 1 d . U . . .
H20 H 0.686798 0.917165 0.275454 0.023 Uiso 1 1 calc R U . . .
C39 C 0.65382(10) 0.47411(14) 0.63990(16) 0.0170(3) Uani 1 1 d . U . . .
C38 C 0.71495(11) 0.33381(14) 0.62689(17) 0.0182(3) Uani 1 1 d . U . . .
C37 C 0.75183(10) 0.01514(14) 0.60350(17) 0.0179(3) Uani 1 1 d . U . . .
H37 H 0.733782 -0.041381 0.614951 0.022 Uiso 1 1 calc R U . . .
C36 C 0.71963(10) 0.09018(14) 0.63483(17) 0.0177(3) Uani 1 1 d . U . . .
H36 H 0.680188 0.083889 0.667503 0.021 Uiso 1 1 calc R U . . .
C35 C 0.74417(10) 0.17422(14) 0.61916(17) 0.0164(3) Uani 1 1 d . U . . .
C34 C 0.80349(10) 0.18145(13) 0.57404(16) 0.0164(3) Uani 1 1 d . U . . .
H34 H 0.822060 0.237926 0.564489 0.020 Uiso 1 1 calc R U . . .
C33 C 0.83512(10) 0.10586(14) 0.54327(16) 0.0166(3) Uani 1 1 d . U . . .
H33 H 0.875258 0.111940 0.512700 0.020 Uiso 1 1 calc R U . . .
C32 C 0.80989(10) 0.02098(14) 0.55576(17) 0.0171(3) Uani 1 1 d . U . . .
C31 C 0.84592(11) -0.06026(14) 0.51765(17) 0.0189(4) Uani 1 1 d . U . . .
C30 C 0.90963(11) -0.06718(16) 0.57023(19) 0.0243(5) Uani 1 1 d . U . . .
H30A H 0.933794 -0.012807 0.559530 0.036 Uiso 1 1 calc R U . . .
H30B H 0.933285 -0.117559 0.543896 0.036 Uiso 1 1 calc R U . . .
H30C H 0.902641 -0.075601 0.640941 0.036 Uiso 1 1 calc R U . . .
C44 C 0.59651(10) 0.50898(14) 0.67329(17) 0.0177(3) Uani 1 1 d . U . . .
H44 H 0.567867 0.472315 0.708369 0.021 Uiso 1 1 calc R U . . .
C43 C 0.58105(10) 0.59687(14) 0.65562(17) 0.0170(3) Uani 1 1 d . U . . .
H43 H 0.542073 0.619750 0.679129 0.020 Uiso 1 1 calc R U . . .
C42 C 0.62243(10) 0.65198(14) 0.60348(16) 0.0158(3) Uani 1 1 d . U . . .
C41 C 0.68008(10) 0.61667(13) 0.57322(16) 0.0162(3) Uani 1 1 d . U . . .
H41 H 0.709322 0.653675 0.539832 0.019 Uiso 1 1 calc R U . . .
C40 C 0.69609(10) 0.52907(14) 0.59037(16) 0.0170(3) Uani 1 1 d . U . . .
H40 H 0.735605 0.506706 0.568496 0.020 Uiso 1 1 calc R U . . .
S1S S 0.51245(3) 0.23104(4) 0.74360(5) 0.01779(14) Uani 0.9278(15) 1 d . U P A 1
O1S O 0.58164(10) 0.25456(13) 0.74010(17) 0.0242(4) Uani 0.9278(15) 1 d . U P A 1
C1S C 0.50446(16) 0.13242(18) 0.6728(3) 0.0312(5) Uani 0.9278(15) 1 d . U P A 1
H1S1 H 0.460097 0.113859 0.672464 0.047 Uiso 0.9278(15) 1 calc R U P A 1
H1S2 H 0.518404 0.143523 0.605111 0.047 Uiso 0.9278(15) 1 calc R U P A 1
H1S3 H 0.530485 0.085700 0.701939 0.047 Uiso 0.9278(15) 1 calc R U P A 1
C2S C 0.47248(13) 0.30537(17) 0.6625(2) 0.0225(5) Uani 0.9278(15) 1 d . U P A 1
H2S1 H 0.427143 0.292184 0.662727 0.034 Uiso 0.9278(15) 1 calc R U P A 1
H2S2 H 0.479221 0.366220 0.684765 0.034 Uiso 0.9278(15) 1 calc R U P A 1
H2S3 H 0.489153 0.298475 0.595649 0.034 Uiso 0.9278(15) 1 calc R U P A 1
S3S S 0.5373(4) 0.2194(5) 0.6439(6) 0.0222(5) Uani 0.0722(15) 1 d D U P A 2
O3S O 0.5822(15) 0.241(2) 0.706(2) 0.0210(9) Uani 0.0722(15) 1 d . U P A 2
C5S C 0.4830(13) 0.1402(18) 0.691(3) 0.0234(9) Uani 0.0722(15) 1 d D U P A 2
H5S1 H 0.450903 0.127153 0.641016 0.035 Uiso 0.0722(15) 1 calc R U P A 2
H5S2 H 0.505685 0.085857 0.707936 0.035 Uiso 0.0722(15) 1 calc R U P A 2
H5S3 H 0.462441 0.163906 0.750031 0.035 Uiso 0.0722(15) 1 calc R U P A 2
C6S C 0.4896(15) 0.3154(16) 0.639(3) 0.0210(9) Uani 0.0722(15) 1 d D U P A 2
H6S1 H 0.454255 0.305505 0.593484 0.031 Uiso 0.0722(15) 1 calc R U P A 2
H6S2 H 0.473205 0.328616 0.704617 0.031 Uiso 0.0722(15) 1 calc R U P A 2
H6S3 H 0.515003 0.365312 0.615344 0.031 Uiso 0.0722(15) 1 calc R U P A 2
S2S S 0.72828(3) 0.22587(4) 0.25604(5) 0.01996(15) Uani 0.9249(16) 1 d . U P B 1
O2S O 0.66041(11) 0.24522(15) 0.28223(16) 0.0249(4) Uani 0.9249(16) 1 d . U P B 1
C3S C 0.74928(14) 0.12584(18) 0.3176(2) 0.0250(5) Uani 0.9249(16) 1 d . U P B 1
H3S1 H 0.793269 0.110906 0.302377 0.038 Uiso 0.9249(16) 1 calc R U P B 1
H3S2 H 0.744542 0.133712 0.388829 0.038 Uiso 0.9249(16) 1 calc R U P B 1
H3S3 H 0.721552 0.078003 0.295315 0.038 Uiso 0.9249(16) 1 calc R U P B 1
C4S C 0.77488(14) 0.30044(19) 0.3269(3) 0.0281(5) Uani 0.9249(16) 1 d . U P B 1
H4S1 H 0.819725 0.290644 0.312629 0.042 Uiso 0.9249(16) 1 calc R U P B 1
H4S2 H 0.763519 0.361306 0.309943 0.042 Uiso 0.9249(16) 1 calc R U P B 1
H4S3 H 0.767021 0.290375 0.397133 0.042 Uiso 0.9249(16) 1 calc R U P B 1
S4S S 0.7085(4) 0.2241(5) 0.3590(6) 0.0237(5) Uani 0.0751(16) 1 d D U P B 2
O4S O 0.6623(16) 0.236(2) 0.314(2) 0.0221(9) Uani 0.0751(16) 1 d . U P B 2
C7S C 0.7640(15) 0.145(2) 0.314(3) 0.0231(9) Uani 0.0751(16) 1 d D U P B 2
H7S1 H 0.800200 0.142499 0.359270 0.035 Uiso 0.0751(16) 1 calc R U P B 2
H7S2 H 0.743816 0.087024 0.310896 0.035 Uiso 0.0751(16) 1 calc R U P B 2
H7S3 H 0.778364 0.162714 0.248722 0.035 Uiso 0.0751(16) 1 calc R U P B 2
C8S C 0.7625(15) 0.3133(18) 0.358(3) 0.0256(12) Uani 0.0751(16) 1 d D U P B 2
H8S1 H 0.799719 0.297732 0.397736 0.038 Uiso 0.0751(16) 1 calc R U P B 2
H8S2 H 0.775491 0.325844 0.290597 0.038 Uiso 0.0751(16) 1 calc R U P B 2
H8S3 H 0.742225 0.365658 0.386662 0.038 Uiso 0.0751(16) 1 calc R U P B 2
 
loop_
 _atom_site_aniso_label
 _atom_site_aniso_U_11
 _atom_site_aniso_U_22
 _atom_site_aniso_U_33
 _atom_site_aniso_U_23
 _atom_site_aniso_U_13
 _atom_site_aniso_U_12
O1 0.0208(7) 0.0191(7) 0.0295(8) 0.0004(6) 0.0096(6) 0.0001(6)
N1 0.0173(6) 0.0176(6) 0.0203(6) 0.0005(5) 0.0036(6) 0.0004(5)
C1 0.0216(10) 0.0302(10) 0.0253(10) -0.0010(8) -0.0007(8) -0.0069(8)
O2 0.0222(8) 0.0211(7) 0.0346(9) 0.0007(6) 0.0098(7) 0.0001(6)
N2 0.0177(6) 0.0171(6) 0.0186(6) -0.0006(5) 0.0045(5) -0.0009(5)
C2 0.0234(10) 0.0182(9) 0.0321(11) -0.0007(8) 0.0035(9) -0.0030(8)
N3 0.0179(6) 0.0177(6) 0.0201(6) -0.0003(5) 0.0032(6) -0.0006(5)
C3 0.0262(10) 0.0221(9) 0.0209(10) 0.0028(8) 0.0027(8) -0.0042(8)
C5 0.0164(6) 0.0172(6) 0.0168(6) 0.0000(5) -0.0007(5) -0.0007(5)
C4 0.0181(7) 0.0181(6) 0.0202(7) 0.0004(6) 0.0003(6) -0.0026(6)
N4 0.0183(6) 0.0181(6) 0.0192(6) 0.0015(5) 0.0036(5) -0.0004(5)
C6 0.0168(7) 0.0175(6) 0.0182(7) 0.0002(6) -0.0004(6) 0.0014(5)
C7 0.0159(6) 0.0188(6) 0.0184(7) 0.0013(6) 0.0012(6) 0.0017(6)
C9 0.0166(7) 0.0176(6) 0.0171(7) -0.0002(6) 0.0001(6) 0.0013(5)
C8 0.0162(6) 0.0174(6) 0.0170(6) 0.0009(5) -0.0002(5) 0.0003(5)
C10 0.0159(6) 0.0182(6) 0.0176(7) 0.0000(6) 0.0007(6) 0.0003(6)
C11 0.0171(6) 0.0170(6) 0.0168(6) 0.0011(5) 0.0016(6) -0.0004(5)
C12 0.0166(6) 0.0168(6) 0.0153(6) -0.0004(5) 0.0017(5) -0.0009(5)
C13 0.0166(7) 0.0180(6) 0.0156(6) -0.0013(6) 0.0021(6) 0.0004(5)
C14 0.0150(6) 0.0184(6) 0.0152(6) -0.0003(6) 0.0016(6) -0.0008(5)
C15 0.0154(6) 0.0166(6) 0.0141(6) 0.0000(5) -0.0002(5) -0.0005(5)
C16 0.0155(6) 0.0176(6) 0.0155(7) -0.0006(5) 0.0011(6) 0.0008(5)
C17 0.0155(6) 0.0179(6) 0.0161(6) -0.0004(6) 0.0020(6) -0.0010(5)
C18 0.0140(6) 0.0166(6) 0.0157(6) -0.0005(5) -0.0001(5) 0.0002(5)
C19 0.0169(7) 0.0192(6) 0.0177(7) 0.0002(6) 0.0014(6) -0.0002(6)
C29 0.0257(11) 0.0203(9) 0.0409(12) 0.0034(9) 0.0077(9) 0.0033(8)
C28 0.0275(10) 0.0231(9) 0.0189(10) -0.0027(8) -0.0019(8) 0.0053(8)
C27 0.0178(6) 0.0185(6) 0.0218(7) -0.0028(6) -0.0002(6) 0.0000(6)
C26 0.0201(7) 0.0206(7) 0.0211(7) -0.0044(6) 0.0013(6) 0.0011(6)
C25 0.0185(7) 0.0205(6) 0.0185(7) -0.0018(6) 0.0011(6) -0.0002(6)
C24 0.0148(6) 0.0172(6) 0.0164(6) -0.0008(5) 0.0000(5) 0.0002(5)
C23 0.0129(6) 0.0162(5) 0.0168(6) -0.0008(5) -0.0004(5) 0.0003(5)
C22 0.0146(6) 0.0171(5) 0.0196(6) -0.0012(6) -0.0007(5) 0.0001(5)
C21 0.0175(6) 0.0174(6) 0.0204(7) 0.0015(6) -0.0004(6) 0.0002(6)
C20 0.0185(7) 0.0198(6) 0.0201(7) 0.0027(6) 0.0013(6) -0.0003(6)
C39 0.0169(6) 0.0182(6) 0.0159(6) -0.0003(5) 0.0003(5) 0.0000(5)
C38 0.0177(6) 0.0180(6) 0.0188(7) -0.0006(5) 0.0020(6) -0.0006(5)
C37 0.0174(7) 0.0177(6) 0.0187(7) 0.0006(6) 0.0001(6) -0.0010(5)
C36 0.0156(7) 0.0188(6) 0.0187(7) 0.0000(6) 0.0006(6) -0.0014(6)
C35 0.0158(6) 0.0172(6) 0.0163(6) -0.0001(5) -0.0004(5) -0.0003(5)
C34 0.0158(7) 0.0171(6) 0.0163(7) 0.0004(6) -0.0003(6) -0.0016(5)
C33 0.0157(7) 0.0181(6) 0.0160(7) 0.0006(6) 0.0001(6) -0.0005(5)
C32 0.0170(6) 0.0177(6) 0.0167(6) 0.0012(5) -0.0009(5) 0.0006(5)
C31 0.0190(7) 0.0184(6) 0.0194(7) 0.0020(6) 0.0009(6) 0.0022(6)
C30 0.0207(10) 0.0311(10) 0.0209(10) 0.0013(8) -0.0001(8) 0.0077(8)
C44 0.0178(7) 0.0195(6) 0.0158(6) 0.0009(6) 0.0017(6) -0.0013(6)
C43 0.0162(6) 0.0193(6) 0.0155(6) -0.0001(6) 0.0014(6) 0.0007(5)
C42 0.0155(6) 0.0175(6) 0.0143(6) -0.0003(5) -0.0001(5) -0.0001(5)
C41 0.0150(6) 0.0184(6) 0.0154(6) 0.0000(5) 0.0008(6) -0.0012(5)
C40 0.0153(6) 0.0191(6) 0.0165(7) 0.0002(6) 0.0010(6) 0.0004(6)
S1S 0.0154(3) 0.0212(2) 0.0168(3) 0.0014(2) 0.0008(2) -0.00036(19)
O1S 0.0167(7) 0.0271(8) 0.0289(9) 0.0047(8) 0.0018(8) -0.0018(6)
C1S 0.0352(11) 0.0281(10) 0.0303(11) -0.0024(9) -0.0056(10) -0.0004(9)
C2S 0.0208(10) 0.0256(9) 0.0212(10) 0.0051(8) -0.0008(8) 0.0008(8)
S3S 0.0210(8) 0.0240(8) 0.0218(8) 0.0015(7) 0.0000(7) -0.0001(7)
O3S 0.0182(14) 0.0233(14) 0.0216(15) 0.0015(14) 0.0007(14) -0.0008(13)
C5S 0.0230(15) 0.0241(15) 0.0231(15) 0.0000(14) -0.0005(14) 0.0001(14)
C6S 0.0196(15) 0.0231(15) 0.0202(15) 0.0021(14) -0.0002(14) 0.0001(14)
S2S 0.0168(3) 0.0246(3) 0.0185(3) 0.0003(2) 0.0012(2) 0.0047(2)
O2S 0.0174(8) 0.0272(8) 0.0300(10) -0.0042(8) 0.0017(8) 0.0013(6)
C3S 0.0263(10) 0.0250(10) 0.0238(10) 0.0030(9) -0.0012(9) 0.0024(8)
C4S 0.0238(10) 0.0304(10) 0.0300(11) -0.0017(9) -0.0017(9) -0.0044(9)
S4S 0.0216(8) 0.0260(8) 0.0234(8) -0.0001(7) 0.0005(7) 0.0016(7)
O4S 0.0189(14) 0.0247(14) 0.0229(15) -0.0008(14) 0.0008(14) 0.0020(13)
C7S 0.0221(15) 0.0249(15) 0.0225(15) 0.0006(14) 0.0002(14) 0.0018(14)
C8S 0.0237(18) 0.0272(17) 0.0261(18) -0.0012(16) -0.0003(16) -0.0008(16)
 
_geom_special_details
;
 All esds (except the esd in the dihedral angle between two l.s. planes)
 are estimated using the full covariance matrix.  The cell esds are taken
 into account individually in the estimation of esds in distances, angles
 and torsion angles; correlations between esds in cell parameters are only
 used when they are defined by crystal symmetry.  An approximate (isotropic)
 treatment of cell esds is used for estimating esds involving l.s. planes.
;
 
loop_
 _geom_bond_atom_site_label_1
 _geom_bond_atom_site_label_2
 _geom_bond_distance
 _geom_bond_site_symmetry_2
 _geom_bond_publ_flag
O1 C11 1.222(3) . ?
N1 C11 1.376(3) . ?
N1 C8 1.407(3) . ?
N1 H1 0.8800 . ?
C1 C4 1.540(3) . ?
C1 H1A 0.9800 . ?
C1 H1B 0.9800 . ?
C1 H1C 0.9800 . ?
O2 C38 1.227(3) . ?
N2 C11 1.379(3) . ?
N2 C12 1.405(3) . ?
N2 H2 0.8800 . ?
C2 C4 1.532(3) . ?
C2 H2A 0.9800 . ?
C2 H2B 0.9800 . ?
C2 H2C 0.9800 . ?
N3 C38 1.376(3) . ?
N3 C35 1.410(3) . ?
N3 H3 0.8800 . ?
C3 C4 1.536(3) . ?
C3 H3A 0.9800 . ?
C3 H3B 0.9800 . ?
C3 H3C 0.9800 . ?
C5 C6 1.393(3) . ?
C5 C10 1.405(3) . ?
C5 C4 1.537(3) . ?
N4 C38 1.367(3) . ?
N4 C39 1.411(3) . ?
N4 H4 0.8800 . ?
C6 C7 1.389(3) . ?
C6 H6 0.9500 . ?
C7 C8 1.403(3) . ?
C7 H7 0.9500 . ?
C9 C10 1.396(3) . ?
C9 C8 1.398(3) . ?
C9 H9 0.9500 . ?
C10 H10 0.9500 . ?
C12 C13 1.400(3) . ?
C12 C17 1.403(3) . ?
C13 C14 1.384(3) . ?
C13 H13 0.9500 . ?
C14 C15 1.400(3) . ?
C14 H14 0.9500 . ?
C15 C16 1.397(3) . ?
C15 C18 1.489(3) . ?
C16 C17 1.390(3) . ?
C16 H16 0.9500 . ?
C17 H17 0.9500 . ?
C18 C19 1.384(3) . ?
C18 C23 1.441(3) . ?
C19 C20 1.415(3) . ?
C19 H19 0.9500 . ?
C29 C31 1.535(3) . ?
C29 H29A 0.9800 . ?
C29 H29B 0.9800 . ?
C29 H29C 0.9800 . ?
C28 C31 1.535(3) . ?
C28 H28A 0.9800 . ?
C28 H28B 0.9800 . ?
C28 H28C 0.9800 . ?
C27 C26 1.365(3) . ?
C27 C22 1.421(3) . ?
C27 H27 0.9500 . ?
C26 C25 1.415(3) . ?
C26 H26 0.9500 . ?
C25 C24 1.383(3) . ?
C25 H25 0.9500 . ?
C24 C23 1.444(3) . ?
C24 C42 1.487(3) . ?
C23 C22 1.431(2) . ?
C22 C21 1.420(3) . ?
C21 C20 1.363(3) . ?
C21 H21 0.9500 . ?
C20 H20 0.9500 . ?
C39 C40 1.395(3) . ?
C39 C44 1.398(3) . ?
C37 C32 1.392(3) . ?
C37 C36 1.392(3) . ?
C37 H37 0.9500 . ?
C36 C35 1.391(3) . ?
C36 H36 0.9500 . ?
C35 C34 1.401(3) . ?
C34 C33 1.390(3) . ?
C34 H34 0.9500 . ?
C33 C32 1.402(3) . ?
C33 H33 0.9500 . ?
C32 C31 1.537(3) . ?
C31 C30 1.529(3) . ?
C30 H30A 0.9800 . ?
C30 H30B 0.9800 . ?
C30 H30C 0.9800 . ?
C44 C43 1.391(3) . ?
C44 H44 0.9500 . ?
C43 C42 1.402(3) . ?
C43 H43 0.9500 . ?
C42 C41 1.394(3) . ?
C41 C40 1.389(3) . ?
C41 H41 0.9500 . ?
C40 H40 0.9500 . ?
S1S O1S 1.508(2) . ?
S1S C1S 1.784(3) . ?
S1S C2S 1.787(3) . ?
C1S H1S1 0.9800 . ?
C1S H1S2 0.9800 . ?
C1S H1S3 0.9800 . ?
C2S H2S1 0.9800 . ?
C2S H2S2 0.9800 . ?
C2S H2S3 0.9800 . ?
S3S O3S 1.31(3) . ?
S3S C6S 1.771(12) . ?
S3S C5S 1.7801(14) . ?
C5S H5S1 0.9800 . ?
C5S H5S2 0.9800 . ?
C5S H5S3 0.9800 . ?
C6S H6S1 0.9800 . ?
C6S H6S2 0.9800 . ?
C6S H6S3 0.9800 . ?
S2S O2S 1.509(2) . ?
S2S C4S 1.781(3) . ?
S2S C3S 1.786(3) . ?
C3S H3S1 0.9800 . ?
C3S H3S2 0.9800 . ?
C3S H3S3 0.9800 . ?
C4S H4S1 0.9800 . ?
C4S H4S2 0.9800 . ?
C4S H4S3 0.9800 . ?
S4S O4S 1.17(3) . ?
S4S C8S 1.769(12) . ?
S4S C7S 1.780(13) . ?
C7S H7S1 0.9800 . ?
C7S H7S2 0.9800 . ?
C7S H7S3 0.9800 . ?
C8S H8S1 0.9800 . ?
C8S H8S2 0.9800 . ?
C8S H8S3 0.9800 . ?
 
loop_
 _geom_angle_atom_site_label_1
 _geom_angle_atom_site_label_2
 _geom_angle_atom_site_label_3
 _geom_angle
 _geom_angle_site_symmetry_1
 _geom_angle_site_symmetry_3
 _geom_angle_publ_flag
C11 N1 C8 127.7(2) . . ?
C11 N1 H1 116.1 . . ?
C8 N1 H1 116.1 . . ?
C4 C1 H1A 109.5 . . ?
C4 C1 H1B 109.5 . . ?
H1A C1 H1B 109.5 . . ?
C4 C1 H1C 109.5 . . ?
H1A C1 H1C 109.5 . . ?
H1B C1 H1C 109.5 . . ?
C11 N2 C12 127.90(19) . . ?
C11 N2 H2 116.1 . . ?
C12 N2 H2 116.1 . . ?
C4 C2 H2A 109.5 . . ?
C4 C2 H2B 109.5 . . ?
H2A C2 H2B 109.5 . . ?
C4 C2 H2C 109.5 . . ?
H2A C2 H2C 109.5 . . ?
H2B C2 H2C 109.5 . . ?
C38 N3 C35 127.3(2) . . ?
C38 N3 H3 116.3 . . ?
C35 N3 H3 116.3 . . ?
C4 C3 H3A 109.5 . . ?
C4 C3 H3B 109.5 . . ?
H3A C3 H3B 109.5 . . ?
C4 C3 H3C 109.5 . . ?
H3A C3 H3C 109.5 . . ?
H3B C3 H3C 109.5 . . ?
C6 C5 C10 116.68(19) . . ?
C6 C5 C4 122.98(19) . . ?
C10 C5 C4 120.35(19) . . ?
C2 C4 C5 112.28(18) . . ?
C2 C4 C3 107.33(19) . . ?
C5 C4 C3 109.81(18) . . ?
C2 C4 C1 108.69(19) . . ?
C5 C4 C1 108.58(19) . . ?
C3 C4 C1 110.13(19) . . ?
C38 N4 C39 127.71(19) . . ?
C38 N4 H4 116.1 . . ?
C39 N4 H4 116.1 . . ?
C7 C6 C5 121.92(19) . . ?
C7 C6 H6 119.0 . . ?
C5 C6 H6 119.0 . . ?
C6 C7 C8 120.7(2) . . ?
C6 C7 H7 119.6 . . ?
C8 C7 H7 119.6 . . ?
C10 C9 C8 119.7(2) . . ?
C10 C9 H9 120.2 . . ?
C8 C9 H9 120.2 . . ?
C9 C8 C7 118.5(2) . . ?
C9 C8 N1 124.92(19) . . ?
C7 C8 N1 116.6(2) . . ?
C9 C10 C5 122.5(2) . . ?
C9 C10 H10 118.8 . . ?
C5 C10 H10 118.8 . . ?
O1 C11 N1 124.1(2) . . ?
O1 C11 N2 124.9(2) . . ?
N1 C11 N2 110.95(19) . . ?
C13 C12 C17 118.73(19) . . ?
C13 C12 N2 117.07(19) . . ?
C17 C12 N2 124.20(19) . . ?
C14 C13 C12 121.1(2) . . ?
C14 C13 H13 119.5 . . ?
C12 C13 H13 119.5 . . ?
C13 C14 C15 120.7(2) . . ?
C13 C14 H14 119.6 . . ?
C15 C14 H14 119.6 . . ?
C16 C15 C14 117.83(19) . . ?
C16 C15 C18 120.83(19) . . ?
C14 C15 C18 121.31(19) . . ?
C17 C16 C15 122.1(2) . . ?
C17 C16 H16 119.0 . . ?
C15 C16 H16 119.0 . . ?
C16 C17 C12 119.4(2) . . ?
C16 C17 H17 120.3 . . ?
C12 C17 H17 120.3 . . ?
C19 C18 C23 119.13(19) . . ?
C19 C18 C15 117.59(19) . . ?
C23 C18 C15 123.02(18) . . ?
C18 C19 C20 121.9(2) . . ?
C18 C19 H19 119.0 . . ?
C20 C19 H19 119.0 . . ?
C31 C29 H29A 109.5 . . ?
C31 C29 H29B 109.5 . . ?
H29A C29 H29B 109.5 . . ?
C31 C29 H29C 109.5 . . ?
H29A C29 H29C 109.5 . . ?
H29B C29 H29C 109.5 . . ?
C31 C28 H28A 109.5 . . ?
C31 C28 H28B 109.5 . . ?
H28A C28 H28B 109.5 . . ?
C31 C28 H28C 109.5 . . ?
H28A C28 H28C 109.5 . . ?
H28B C28 H28C 109.5 . . ?
C26 C27 C22 121.0(2) . . ?
C26 C27 H27 119.5 . . ?
C22 C27 H27 119.5 . . ?
C27 C26 C25 119.1(2) . . ?
C27 C26 H26 120.4 . . ?
C25 C26 H26 120.4 . . ?
C24 C25 C26 122.2(2) . . ?
C24 C25 H25 118.9 . . ?
C26 C25 H25 118.9 . . ?
C25 C24 C23 119.17(19) . . ?
C25 C24 C42 117.3(2) . . ?
C23 C24 C42 123.14(19) . . ?
C22 C23 C18 117.7(2) . . ?
C22 C23 C24 117.4(2) . . ?
C18 C23 C24 124.96(17) . . ?
C27 C22 C21 120.01(17) . . ?
C27 C22 C23 120.1(2) . . ?
C21 C22 C23 119.9(2) . . ?
C20 C21 C22 120.9(2) . . ?
C20 C21 H21 119.6 . . ?
C22 C21 H21 119.6 . . ?
C21 C20 C19 119.4(2) . . ?
C21 C20 H20 120.3 . . ?
C19 C20 H20 120.3 . . ?
C40 C39 C44 119.17(19) . . ?
C40 C39 N4 123.78(19) . . ?
C44 C39 N4 117.04(19) . . ?
O2 C38 N4 125.0(2) . . ?
O2 C38 N3 123.5(2) . . ?
N4 C38 N3 111.53(19) . . ?
C32 C37 C36 121.5(2) . . ?
C32 C37 H37 119.2 . . ?
C36 C37 H37 119.2 . . ?
C35 C36 C37 121.2(2) . . ?
C35 C36 H36 119.4 . . ?
C37 C36 H36 119.4 . . ?
C36 C35 C34 118.23(19) . . ?
C36 C35 N3 117.0(2) . . ?
C34 C35 N3 124.77(19) . . ?
C33 C34 C35 119.90(19) . . ?
C33 C34 H34 120.1 . . ?
C35 C34 H34 120.1 . . ?
C34 C33 C32 122.3(2) . . ?
C34 C33 H33 118.8 . . ?
C32 C33 H33 118.8 . . ?
C37 C32 C33 116.8(2) . . ?
C37 C32 C31 122.94(19) . . ?
C33 C32 C31 120.3(2) . . ?
C30 C31 C29 108.90(19) . . ?
C30 C31 C28 109.3(2) . . ?
C29 C31 C28 107.8(2) . . ?
C30 C31 C32 109.57(19) . . ?
C29 C31 C32 111.87(19) . . ?
C28 C31 C32 109.36(18) . . ?
C31 C30 H30A 109.5 . . ?
C31 C30 H30B 109.5 . . ?
H30A C30 H30B 109.5 . . ?
C31 C30 H30C 109.5 . . ?
H30A C30 H30C 109.5 . . ?
H30B C30 H30C 109.5 . . ?
C43 C44 C39 120.6(2) . . ?
C43 C44 H44 119.7 . . ?
C39 C44 H44 119.7 . . ?
C44 C43 C42 120.6(2) . . ?
C44 C43 H43 119.7 . . ?
C42 C43 H43 119.7 . . ?
C41 C42 C43 117.86(19) . . ?
C41 C42 C24 119.89(19) . . ?
C43 C42 C24 122.16(19) . . ?
C40 C41 C42 122.0(2) . . ?
C40 C41 H41 119.0 . . ?
C42 C41 H41 119.0 . . ?
C41 C40 C39 119.6(2) . . ?
C41 C40 H40 120.2 . . ?
C39 C40 H40 120.2 . . ?
O1S S1S C1S 105.83(14) . . ?
O1S S1S C2S 106.95(13) . . ?
C1S S1S C2S 98.64(14) . . ?
S1S C1S H1S1 109.5 . . ?
S1S C1S H1S2 109.5 . . ?
H1S1 C1S H1S2 109.5 . . ?
S1S C1S H1S3 109.5 . . ?
H1S1 C1S H1S3 109.5 . . ?
H1S2 C1S H1S3 109.5 . . ?
S1S C2S H2S1 109.5 . . ?
S1S C2S H2S2 109.5 . . ?
H2S1 C2S H2S2 109.5 . . ?
S1S C2S H2S3 109.5 . . ?
H2S1 C2S H2S3 109.5 . . ?
H2S2 C2S H2S3 109.5 . . ?
O3S S3S C6S 103.4(19) . . ?
O3S S3S C5S 113.9(19) . . ?
C6S S3S C5S 101.5(17) . . ?
S3S C5S H5S1 109.5 . . ?
S3S C5S H5S2 109.5 . . ?
H5S1 C5S H5S2 109.5 . . ?
S3S C5S H5S3 109.5 . . ?
H5S1 C5S H5S3 109.5 . . ?
H5S2 C5S H5S3 109.5 . . ?
S3S C6S H6S1 109.5 . . ?
S3S C6S H6S2 109.5 . . ?
H6S1 C6S H6S2 109.5 . . ?
S3S C6S H6S3 109.5 . . ?
H6S1 C6S H6S3 109.5 . . ?
H6S2 C6S H6S3 109.5 . . ?
O2S S2S C4S 106.06(14) . . ?
O2S S2S C3S 106.93(13) . . ?
C4S S2S C3S 98.45(15) . . ?
S2S C3S H3S1 109.5 . . ?
S2S C3S H3S2 109.5 . . ?
H3S1 C3S H3S2 109.5 . . ?
S2S C3S H3S3 109.5 . . ?
H3S1 C3S H3S3 109.5 . . ?
H3S2 C3S H3S3 109.5 . . ?
S2S C4S H4S1 109.5 . . ?
S2S C4S H4S2 109.5 . . ?
H4S1 C4S H4S2 109.5 . . ?
S2S C4S H4S3 109.5 . . ?
H4S1 C4S H4S3 109.5 . . ?
H4S2 C4S H4S3 109.5 . . ?
O4S S4S C8S 115(2) . . ?
O4S S4S C7S 118(2) . . ?
C8S S4S C7S 94.9(19) . . ?
S4S C7S H7S1 109.5 . . ?
S4S C7S H7S2 109.5 . . ?
H7S1 C7S H7S2 109.5 . . ?
S4S C7S H7S3 109.5 . . ?
H7S1 C7S H7S3 109.5 . . ?
H7S2 C7S H7S3 109.5 . . ?
S4S C8S H8S1 109.5 . . ?
S4S C8S H8S2 109.5 . . ?
H8S1 C8S H8S2 109.5 . . ?
S4S C8S H8S3 109.5 . . ?
H8S1 C8S H8S3 109.5 . . ?
H8S2 C8S H8S3 109.5 . . ?
 
_refine_diff_density_max    0.373
_refine_diff_density_min   -0.373
_refine_diff_density_rms    0.046

_shelx_res_file
;
TITL takahashi_NO1_0ma_a.res in Pna2(1)
    takahashi_NO1_0ma_a.res
    created by SHELXL-2018/3 at 16:17:54 on 30-Mar-2021
REM Old TITL takahashi_NO1_0ma in Pna2(1)
REM SHELXT solution in Pna2(1)
REM R1 0.125,  Rweak 0.017,  Alpha 0.001,  Orientation as input
REM Flack x =  0.406 ( 0.012 ) from Parsons' quotients
REM Formula found by SHELXT:  C48 N5 O3 Cl2
CELL  0.71073  21.1634  15.1420  13.5803   90.000   90.000   90.000
ZERR    4.000   0.0033   0.0023   0.0021    0.000    0.000    0.000
LATT -1
SYMM -X, -Y, 1/2+Z
SYMM 1/2+X, 1/2-Y, Z
SYMM 1/2-X, 1/2+Y, 1/2+Z
SFAC C H N O S
UNIT 192 224 16 16 8
acta
TEMP -183.000
L.S. 30
bind C7S S4S
bind C8S S4S
bind C5S S3S
bind C6S S3S
sadi 0.01 C5S S3S C6S S3S C7S S4S C8S S4S
dfix 1.78 0.001 C5S S3S
simu 0.001
isor 0.001
size 0.08 0.10 0.15
BOND $H
LIST 6
FMAP 2
PLAN 10
WGHT    0.060000    2.028900
FVAR       0.26522   0.92783   0.92489
O1    4    0.477027    0.362758    0.413546    11.00000    0.02080    0.01912 =
         0.02954    0.00040    0.00962    0.00008
N1    3    0.533922    0.244383    0.355918    11.00000    0.01731    0.01761 =
         0.02027    0.00054    0.00357    0.00037
AFIX  43
H1    2    0.567207    0.230988    0.320067    11.00000   -1.20000
AFIX   0
C1    1    0.337608   -0.076550    0.426999    11.00000    0.02164    0.03023 =
         0.02527   -0.00103   -0.00072   -0.00692
AFIX 137
H1A   2    0.310658   -0.023948    0.428901    11.00000   -1.50000
H1B   2    0.313821   -0.127609    0.451337    11.00000   -1.50000
H1C   2    0.351150   -0.087565    0.359092    11.00000   -1.50000
AFIX   0
O2    4    0.761455    0.362576    0.583584    11.00000    0.02220    0.02110 =
         0.03460    0.00073    0.00976    0.00005
N2    3    0.573828    0.382695    0.338452    11.00000    0.01770    0.01710 =
         0.01860   -0.00064    0.00447   -0.00090
AFIX  43
H2    2    0.602318    0.354154    0.303596    11.00000   -1.20000
AFIX   0
C2    1    0.436657   -0.145461    0.490834    11.00000    0.02343    0.01825 =
         0.03211   -0.00066    0.00350   -0.00301
AFIX 137
H2A   2    0.475215   -0.135652    0.529270    11.00000   -1.50000
H2B   2    0.447952   -0.159743    0.422686    11.00000   -1.50000
H2C   2    0.412757   -0.194581    0.519484    11.00000   -1.50000
AFIX   0
N3    3    0.707302    0.246261    0.651226    11.00000    0.01791    0.01771 =
         0.02013   -0.00032    0.00322   -0.00065
AFIX  43
H3    2    0.675869    0.233823    0.691313    11.00000   -1.20000
AFIX   0
C3    1    0.375719   -0.046140    0.599671    11.00000    0.02620    0.02205 =
         0.02086    0.00277    0.00271   -0.00421
AFIX 137
H3A   2    0.413268   -0.037936    0.640900    11.00000   -1.50000
H3B   2    0.351762   -0.097339    0.623224    11.00000   -1.50000
H3C   2    0.349140    0.006759    0.603270    11.00000   -1.50000
AFIX   0
C5    1    0.432058    0.019464    0.454009    11.00000    0.01639    0.01724 =
         0.01679   -0.00001   -0.00069   -0.00074
C4    1    0.396077   -0.061663    0.492495    11.00000    0.01806    0.01805 =
         0.02016    0.00036    0.00032   -0.00257

N4    3    0.664902    0.383656    0.657858    11.00000    0.01830    0.01814 =
         0.01924    0.00152    0.00359   -0.00041
AFIX  43
H4    2    0.636183    0.356048    0.693191    11.00000   -1.20000
AFIX   0
C6    1    0.491695    0.014039    0.410998    11.00000    0.01676    0.01751 =
         0.01819    0.00018   -0.00041    0.00144
AFIX  43
H6    2    0.510940   -0.042256    0.403639    11.00000   -1.20000
AFIX   0
C7    1    0.523825    0.088516    0.378570    11.00000    0.01590    0.01876 =
         0.01839    0.00131    0.00116    0.00167
AFIX  43
H7    2    0.564324    0.082306    0.349203    11.00000   -1.20000
AFIX   0
C9    1    0.436684    0.179962    0.429515    11.00000    0.01657    0.01761 =
         0.01715   -0.00015    0.00007    0.00132
AFIX  43
H9    2    0.417156    0.236174    0.435771    11.00000   -1.20000
AFIX   0
C8    1    0.497132    0.172831    0.388702    11.00000    0.01618    0.01742 =
         0.01701    0.00093   -0.00021    0.00035
C10   1    0.405187    0.104056    0.461015    11.00000    0.01591    0.01823 =
         0.01755    0.00003    0.00067    0.00035
AFIX  43
H10   2    0.364036    0.109821    0.488211    11.00000   -1.20000
AFIX   0
C11   1    0.524036    0.332876    0.373261    11.00000    0.01712    0.01703 =
         0.01681    0.00108    0.00155   -0.00040
C12   1    0.584586    0.473466    0.351882    11.00000    0.01663    0.01682 =
         0.01534   -0.00039    0.00168   -0.00094
C13   1    0.642909    0.506693    0.320471    11.00000    0.01665    0.01800 =
         0.01561   -0.00134    0.00207    0.00040
AFIX  43
H13   2    0.672033    0.468445    0.288613    11.00000   -1.20000
AFIX   0
C14   1    0.658844    0.594344    0.335062    11.00000    0.01498    0.01844 =
         0.01521   -0.00032    0.00163   -0.00083
AFIX  43
H14   2    0.698492    0.615644    0.312433    11.00000   -1.20000
AFIX   0
C15   1    0.617185    0.651963    0.382795    11.00000    0.01538    0.01657 =
         0.01408   -0.00002   -0.00024   -0.00054
C16   1    0.557991    0.619290    0.410016    11.00000    0.01553    0.01762 =
         0.01550   -0.00060    0.00113    0.00078
AFIX  43
H16   2    0.528440    0.658149    0.439943    11.00000   -1.20000
AFIX   0
C17   1    0.540962    0.531718    0.394696    11.00000    0.01549    0.01792 =
         0.01611   -0.00039    0.00199   -0.00100
AFIX  43
H17   2    0.500139    0.511477    0.413054    11.00000   -1.20000
AFIX   0
C18   1    0.634283    0.745911    0.401027    11.00000    0.01400    0.01664 =
         0.01572   -0.00047   -0.00014    0.00017
C19   1    0.658156    0.793951    0.322713    11.00000    0.01688    0.01917 =
         0.01769    0.00018    0.00142   -0.00015
AFIX  43
H19   2    0.668652    0.764012    0.263453    11.00000   -1.20000
AFIX   0
C29   1    0.808777   -0.145979    0.534538    11.00000    0.02567    0.02033 =
         0.04094    0.00337    0.00770    0.00330
AFIX 137
H29A  2    0.804312   -0.156476    0.605405    11.00000   -1.50000
H29B  2    0.831485   -0.195485    0.504402    11.00000   -1.50000
H29C  2    0.766814   -0.140713    0.504593    11.00000   -1.50000
AFIX   0
C28   1    0.857085   -0.050632    0.406458    11.00000    0.02745    0.02308 =
         0.01887   -0.00269   -0.00190    0.00532
AFIX 137
H28A  2    0.881343    0.003301    0.393723    11.00000   -1.50000
H28B  2    0.816324   -0.047170    0.372433    11.00000   -1.50000
H28C  2    0.880715   -0.101881    0.382245    11.00000   -1.50000
AFIX   0
C27   1    0.602794    0.932455    0.577228    11.00000    0.01781    0.01849 =
         0.02184   -0.00280   -0.00021   -0.00002
AFIX  43
H27   2    0.602632    0.995180    0.575770    11.00000   -1.20000
AFIX   0
C26   1    0.582754    0.889516    0.659905    11.00000    0.02010    0.02064 =
         0.02115   -0.00439    0.00132    0.00108
AFIX  43
H26   2    0.566148    0.921773    0.714037    11.00000   -1.20000
AFIX   0
C25   1    0.587038    0.796351    0.663926    11.00000    0.01851    0.02052 =
         0.01846   -0.00177    0.00106   -0.00025
AFIX  43
H25   2    0.575038    0.766905    0.722798    11.00000   -1.20000
AFIX   0
C24   1    0.608116    0.746710    0.584995    11.00000    0.01484    0.01717 =
         0.01638   -0.00083   -0.00001    0.00025
C23   1    0.621698    0.790327    0.492809    11.00000    0.01288    0.01622 =
         0.01680   -0.00079   -0.00036    0.00030
C22   1    0.623901    0.884773    0.493282    11.00000    0.01457    0.01713 =
         0.01959   -0.00123   -0.00066    0.00013
C21   1    0.648165    0.930811    0.410366    11.00000    0.01751    0.01744 =
         0.02036    0.00147   -0.00040    0.00019
AFIX  43
H21   2    0.651040    0.993403    0.412077    11.00000   -1.20000
AFIX   0
C20   1    0.667382    0.886360    0.328352    11.00000    0.01845    0.01976 =
         0.02011    0.00267    0.00129   -0.00032
AFIX  43
H20   2    0.686798    0.917165    0.275454    11.00000   -1.20000
AFIX   0
C39   1    0.653820    0.474111    0.639900    11.00000    0.01686    0.01819 =
         0.01590   -0.00026    0.00031    0.00003
C38   1    0.714948    0.333812    0.626894    11.00000    0.01771    0.01796 =
         0.01879   -0.00057    0.00205   -0.00059
C37   1    0.751834    0.015135    0.603498    11.00000    0.01738    0.01772 =
         0.01866    0.00062    0.00007   -0.00096
AFIX  43
H37   2    0.733782   -0.041381    0.614951    11.00000   -1.20000
AFIX   0
C36   1    0.719626    0.090178    0.634834    11.00000    0.01559    0.01881 =
         0.01867    0.00002    0.00060   -0.00138
AFIX  43
H36   2    0.680188    0.083889    0.667503    11.00000   -1.20000
AFIX   0
C35   1    0.744165    0.174218    0.619159    11.00000    0.01582    0.01716 =
         0.01628   -0.00011   -0.00039   -0.00029
C34   1    0.803486    0.181455    0.574040    11.00000    0.01576    0.01708 =
         0.01633    0.00036   -0.00030   -0.00155
AFIX  43
H34   2    0.822060    0.237926    0.564489    11.00000   -1.20000
AFIX   0
C33   1    0.835118    0.105862    0.543274    11.00000    0.01572    0.01805 =
         0.01600    0.00059    0.00013   -0.00053
AFIX  43
H33   2    0.875258    0.111940    0.512700    11.00000   -1.20000
AFIX   0
C32   1    0.809891    0.020979    0.555759    11.00000    0.01697    0.01768 =
         0.01674    0.00122   -0.00093    0.00063
C31   1    0.845919   -0.060262    0.517649    11.00000    0.01899    0.01845 =
         0.01940    0.00199    0.00092    0.00222
C30   1    0.909631   -0.067178    0.570225    11.00000    0.02073    0.03113 =
         0.02091    0.00133   -0.00006    0.00769
AFIX 137
H30A  2    0.933794   -0.012807    0.559530    11.00000   -1.50000
H30B  2    0.933285   -0.117559    0.543896    11.00000   -1.50000
H30C  2    0.902641   -0.075601    0.640941    11.00000   -1.50000
AFIX   0
C44   1    0.596510    0.508977    0.673294    11.00000    0.01777    0.01949 =
         0.01578    0.00087    0.00170   -0.00129
AFIX  43
H44   2    0.567867    0.472315    0.708369    11.00000   -1.20000
AFIX   0
C43   1    0.581053    0.596867    0.655622    11.00000    0.01615    0.01934 =
         0.01548   -0.00010    0.00144    0.00066
AFIX  43
H43   2    0.542073    0.619750    0.679129    11.00000   -1.20000
AFIX   0
C42   1    0.622428    0.651978    0.603479    11.00000    0.01553    0.01752 =
         0.01430   -0.00033   -0.00008   -0.00013
C41   1    0.680082    0.616669    0.573218    11.00000    0.01499    0.01836 =
         0.01539   -0.00003    0.00079   -0.00122
AFIX  43
H41   2    0.709322    0.653675    0.539832    11.00000   -1.20000
AFIX   0
C40   1    0.696085    0.529072    0.590374    11.00000    0.01534    0.01909 =
         0.01651    0.00021    0.00104    0.00040
AFIX  43
H40   2    0.735605    0.506706    0.568496    11.00000   -1.20000
AFIX   0

part 1
S1S   5    0.512448    0.231041    0.743599    21.00000    0.01535    0.02124 =
         0.01679    0.00139    0.00084   -0.00036
O1S   4    0.581636    0.254561    0.740097    21.00000    0.01671    0.02707 =
         0.02889    0.00470    0.00182   -0.00177
C1S   1    0.504458    0.132418    0.672801    21.00000    0.03522    0.02811 =
         0.03034   -0.00245   -0.00564   -0.00035
AFIX  33
H1S1  2    0.460097    0.113859    0.672464    21.00000   -1.50000
H1S2  2    0.518404    0.143523    0.605111    21.00000   -1.50000
H1S3  2    0.530485    0.085700    0.701939    21.00000   -1.50000
AFIX   0
C2S   1    0.472478    0.305374    0.662531    21.00000    0.02080    0.02559 =
         0.02117    0.00509   -0.00079    0.00081
AFIX  33
H2S1  2    0.427143    0.292184    0.662727    21.00000   -1.50000
H2S2  2    0.479221    0.366220    0.684765    21.00000   -1.50000
H2S3  2    0.489153    0.298475    0.595649    21.00000   -1.50000
AFIX   0
part 2
S3S   5    0.537258    0.219387    0.643855   -21.00000    0.02097    0.02396 =
         0.02181    0.00148    0.00002   -0.00012
O3S   4    0.582235    0.241073    0.706078   -21.00000    0.01818    0.02332 =
         0.02164    0.00152    0.00075   -0.00084
C5S   1    0.482972    0.140175    0.691008   -21.00000    0.02303    0.02407 =
         0.02305    0.00005   -0.00049    0.00010
AFIX  33
H5S1  2    0.450903    0.127153    0.641016   -21.00000   -1.50000
H5S2  2    0.505685    0.085857    0.707936   -21.00000   -1.50000
H5S3  2    0.462441    0.163906    0.750031   -21.00000   -1.50000
AFIX   0
C6S   1    0.489610    0.315430    0.638755   -21.00000    0.01957    0.02310 =
         0.02023    0.00208   -0.00018    0.00011
AFIX  33
H6S1  2    0.454255    0.305505    0.593484   -21.00000   -1.50000
H6S2  2    0.473205    0.328616    0.704617   -21.00000   -1.50000
H6S3  2    0.515003    0.365312    0.615344   -21.00000   -1.50000
AFIX   0
part 0

part 1
S2S   5    0.728283    0.225868    0.256036    31.00000    0.01678    0.02456 =
         0.01855    0.00032    0.00119    0.00472
O2S   4    0.660406    0.245220    0.282229    31.00000    0.01741    0.02724 =
         0.03000   -0.00422    0.00169    0.00133
C3S   1    0.749280    0.125835    0.317584    31.00000    0.02629    0.02499 =
         0.02382    0.00297   -0.00115    0.00238
AFIX  33
H3S1  2    0.793269    0.110906    0.302377    31.00000   -1.50000
H3S2  2    0.744542    0.133712    0.388829    31.00000   -1.50000
H3S3  2    0.721552    0.078003    0.295315    31.00000   -1.50000
AFIX   0
C4S   1    0.774877    0.300435    0.326906    31.00000    0.02384    0.03040 =
         0.03000   -0.00165   -0.00170   -0.00439
AFIX  33
H4S1  2    0.819725    0.290644    0.312629    31.00000   -1.50000
H4S2  2    0.763519    0.361306    0.309943    31.00000   -1.50000
H4S3  2    0.767021    0.290375    0.397133    31.00000   -1.50000
AFIX   0
part 2
S4S   5    0.708512    0.224064    0.358986   -31.00000    0.02157    0.02597 =
         0.02342   -0.00012    0.00049    0.00159
O4S   4    0.662283    0.235651    0.314137   -31.00000    0.01886    0.02471 =
         0.02287   -0.00084    0.00084    0.00198
C7S   1    0.763951    0.145217    0.314467   -31.00000    0.02207    0.02485 =
         0.02246    0.00057    0.00021    0.00177
AFIX  33
H7S1  2    0.800200    0.142499    0.359270   -31.00000   -1.50000
H7S2  2    0.743816    0.087024    0.310896   -31.00000   -1.50000
H7S3  2    0.778364    0.162714    0.248722   -31.00000   -1.50000
AFIX   0
C8S   1    0.762509    0.313274    0.358433   -31.00000    0.02367    0.02716 =
         0.02609   -0.00117   -0.00031   -0.00081
AFIX  33
H8S1  2    0.799719    0.297732    0.397736   -31.00000   -1.50000
H8S2  2    0.775491    0.325844    0.290597   -31.00000   -1.50000
H8S3  2    0.742225    0.365658    0.386662   -31.00000   -1.50000
part 0
AFIX   0
HKLF 4


REM  takahashi_NO1_0ma_a.res in Pna2(1)
REM wR2 = 0.0920, GooF = S = 0.925, Restrained GooF = 1.001 for all data
REM R1 = 0.0338 for 8725 Fo > 4sig(Fo) and 0.0368 for all 9232 data
REM 603 parameters refined using 920 restraints

END

WGHT      0.0540      1.5073

REM Highest difference peak  0.373,  deepest hole -0.373,  1-sigma level  0.046
Q1    1   0.7489  0.2674  0.2639  11.00000  0.05    0.37
Q2    1   0.8835 -0.0675  0.5095  11.00000  0.05    0.34
Q3    1   0.5307  0.1381  0.6479  11.00000  0.05    0.31
Q4    1   0.5070  0.1349  0.3795  11.00000  0.05    0.31
Q5    1   0.7329  0.1378  0.6270  11.00000  0.05    0.30
Q6    1   0.5891  0.5478  0.6678  11.00000  0.05    0.29
Q7    1   0.6406  0.6231  0.3614  11.00000  0.05    0.29
Q8    1   0.6545  0.5508  0.3311  11.00000  0.05    0.29
Q9    1   0.6296  0.7016  0.3968  11.00000  0.05    0.28
Q10   1   0.6019  0.6238  0.6270  11.00000  0.05    0.28
;
_shelx_res_checksum     291

_shelx_hkl_file
;
   0   0   1    0.10    0.10
   0   0   2  173.28    2.60
   0   0   3    0.30    0.20
   0   0   4 4888.01   79.69
   0   0   5    0.30    0.30
   0   0   6  293.37    4.50
   0   0   7    0.80    0.40
   0   0   8  226.18    3.70
   0   0   9    0.80    0.40
   0   0  10  102.19    1.80
   0   0  10  103.79    2.00
   0   0  11    3.40    0.60
   0   0  12 1338.07   19.90
   0   0  14   99.29    2.20
   0   0  16   10.10    1.00
   0   0  17    0.80    0.70
   0   1   0   -0.10    0.10
   0   1  -1   10.60    0.30
   0   1   1   11.00    0.20
   0   1   1   11.00    0.30
   0   1  -1   11.60    0.30
   0  -1   1   10.80    0.20
   0   1  -2    0.10    0.20
   0   1   2    0.10    0.10
   0   1   2    0.20    0.20
   0  -1   2    0.10    0.10
   0   1   3 3011.50   51.29
   0   1   3 3050.09   49.80
   0   1   4    1.00    0.20
   0   1   4    1.10    0.30
   0  -1   4    0.90    0.20
   0   1   5   12.40    0.40
   0  -1   5   13.40    0.60
   0   1   5   12.70    0.50
   0  -1   6    0.20    0.30
   0   1   6    0.60    0.20
   0   1   6    0.30    0.30
   0   1   7   32.40    0.90
   0  -1   7   33.10    0.90
   0   1   7   33.30    0.80
   0   1   8   -0.10    0.20
   0   1   8   -0.40    0.40
   0  -1   8    0.20    0.40
   0  -1   9   19.30    0.80
   0   1   9   20.10    0.60
   0   1   9   20.40    0.80
   0   1  10    0.20    0.40
   0  -1  10    0.00    0.40
   0   1  10    0.20    0.30
   0  -1  11  586.94    9.00
   0   1  11  580.14    9.00
   0   1  12    1.00    0.50
   0  -1  12    0.90    0.50
   0  -1  13   26.80    1.20
   0   1  13   25.80    1.20
   0  -1  14   -0.40    0.50
   0   1  14   -0.60    0.60
   0  -1  15    6.40    0.80
   0   1  15    6.80    0.80
   0   1  16    0.90    0.70
   0  -1  16    0.00    0.70
   0  -1  17   17.30    1.40
   0   1  17   17.80    1.30
   0   2   0  256.17    4.00
   0   2   1    0.00    0.20
   0   2  -1    0.30    0.20
   0  -2   1    0.20    0.10
   0   2   1    0.10    0.10
   0   2  -1    0.20    0.20
   0   2   2 3868.51   61.39
   0  -2   2 3729.73   61.39
   0   2  -2 3900.91   61.39
   0   2  -2 3796.42   65.19
   0   2  -3    0.20    0.20
   0  -2   3   -0.30    0.20
   0   2   3    0.20    0.20
   0   2   3    0.20    0.20
   0   2  -3    0.50    0.30
   0  -2   4 1129.99   17.50
   0   2  -4 1170.08   18.20
   0   2   4 1178.58   17.80
   0   2   4 1178.18   17.80
   0  -2   5    0.30    0.30
   0   2   5    0.00    0.30
   0   2  -5    0.10    0.30
   0   2   5    0.20    0.20
   0   2  -6   64.49    1.40
   0  -2   6   64.59    1.30
   0   2   6   64.59    1.20
   0   2   6   64.79    1.20
   0   2   7   -0.10    0.20
   0  -2   7    0.10    0.30
   0   2   7    0.00    0.30
   0   2   8  588.14    8.80
   0  -2   8  584.94    8.90
   0   2   8  595.44    8.90
   0   2   9   -0.40    0.30
   0  -2   9    0.00    0.30
   0   2   9    0.30    0.30
   0  -2  10  241.38    4.00
   0   2  10  241.98    4.00
   0   2  10  236.58    3.80
   0  -2  11    0.00    0.50
   0   2  11   -0.50    0.50
   0   2  12   80.29    1.80
   0  -2  12   77.29    1.80
   0   2  13   -0.10    0.50
   0  -2  13   -0.10    0.60
   0   2  14   39.10    1.40
   0  -2  14   39.80    1.40
   0  -2  15    0.00    0.70
   0   2  15   -0.30    0.70
   0   2  16   74.59    2.10
   0  -2  16   73.99    2.10
   0  -2  17    0.70    0.80
   0   2  17    0.50    0.80
   0   3   0    0.30    0.20
   0   3  -1 1233.48   18.00
   0  -3   1 1165.28   17.40
   0   3  -1 1197.38   23.30
   0   3   1 1168.58   17.60
   0   3   1 1174.08   17.90
   0   3   2    0.10    0.20
   0  -3   2    0.30    0.20
   0   3   2   -0.10    0.20
   0   3  -2    0.30    0.30
   0   3  -2   -0.10    0.20
   0   3  -3   94.69    1.50
   0  -3   3   96.29    1.50
   0   3   3   93.59    1.50
   0   3  -3   94.09    1.60
   0   3   3   96.79    1.60
   0   3  -4   -0.10    0.20
   0   3   4    0.10    0.20
   0   3   4   -0.10    0.20
   0   3  -4    0.40    0.30
   0  -3   4    0.40    0.20
   0   3   5   36.80    0.80
   0   3   5   37.40    0.80
   0  -3   5   37.50    0.80
   0   3  -6    0.20    0.40
   0   3   6    0.40    0.30
   0  -3   6    0.40    0.30
   0   3   6   -0.10    0.30
   0   3   7   60.89    1.30
   0   3  -7   63.29    1.40
   0   3   7   62.19    1.20
   0  -3   7   62.39    1.30
   0   3   8    0.00    0.30
   0   3   8   -0.30    0.30
   0  -3   8    0.20    0.40
   0   3   9   98.69    1.80
   0  -3   9  102.39    1.90
   0   3   9   97.29    1.90
   0  -3  10    0.40    0.40
   0   3  10   -0.30    0.30
   0   3  10   -0.40    0.40
   0  -3  11    7.60    0.60
   0   3  11    8.30    0.60
   0   3  11    6.90    0.60
   0  -3  12   -0.10    0.50
   0   3  12   -0.90    0.50
   0   3  13  319.67    5.30
   0  -3  13  326.07    5.40
   0  -3  14    0.10    0.60
   0   3  14    0.40    0.60
   0  -3  15   18.50    1.20
   0   3  15   19.40    1.20
   0   3  16    0.00    0.70
   0  -3  16    0.00    0.60
   0   3  17    7.90    0.90
   0  -3  17    9.70    1.00
   0   4   0    0.40    0.20
   0   4  -1    0.40    0.20
   0   4   1    0.50    0.30
   0  -4   1   -0.10    0.10
   0   4   1    0.10    0.10
   0   4  -2 1894.71   28.00
   0   4   2 1891.31   28.20
   0   4   2 1826.62   31.20
   0  -4   2 1870.81   31.70
   0   4  -2 1875.71   28.10
   0   4  -3    0.10    0.30
   0   4   3    0.10    0.30
   0   4   3    0.20    0.20
   0   4  -3    0.20    0.20
   0  -4   3    0.10    0.20
   0  -4   4  546.35    8.40
   0   4   4  550.54    8.40
   0   4  -4  563.24    8.10
   0   4   4  543.65    8.40
   0   4  -4  555.74    8.30
   0   4  -5    0.00    0.30
   0   4  -5   -0.10    0.20
   0  -4   5   -0.10    0.30
   0   4   5    0.00    0.30
   0   4   5   -0.40    0.20
   0   4   6  879.31   13.30
   0  -4   6  878.01   17.90
   0   4   6  844.92   13.40
   0   4  -6  869.41   13.20
   0   4  -7    0.40    0.40
   0  -4   7   -0.50    0.30
   0   4   7    0.00    0.30
   0   4   7   -0.10    0.30
   0  -4   8  249.78    3.90
   0   4   8  243.78    3.90
   0   4  -8  238.88    4.00
   0   4   8  241.48    3.90
   0   4   9   -0.20    0.30
   0  -4   9   -0.50    0.40
   0   4   9   -0.30    0.40
   0  -4  10  116.79    2.20
   0   4  10  115.49    2.20
   0   4  10  116.99    2.10
   0  -4  11   -0.80    0.50
   0   4  11   -0.50    0.40
   0   4  11    0.00    0.40
   0   4  12   56.19    1.50
   0  -4  12   58.29    1.50
   0   4  13   -0.90    0.50
   0  -4  13   -0.40    0.50
   0   4  14   38.00    1.40
   0  -4  14   38.20    1.40
   0  -4  15    0.10    0.70
   0   4  15   -0.70    0.70
   0  -4  16    6.70    0.90
   0   4  16    8.30    0.90
   0   4  17    0.50    0.80
   0  -4  17   -1.40    0.80
   0   5   0    0.60    0.30
   0   5   1  768.02   11.50
   0  -5   1  778.02   11.40
   0   5  -1  782.42   12.00
   0   5   1  757.32   11.70
   0  -5   2   -0.10    0.20
   0   5  -2   -0.20    0.20
   0   5   2    0.10    0.10
   0   5   2   -0.20    0.30
   0   5  -2    0.00    0.30
   0   5   3    5.30    0.30
   0   5  -3    5.00    0.40
   0  -5   3    5.80    0.30
   0   5   3    5.70    0.40
   0   5  -3    5.70    0.40
   0   5  -4    0.00    0.20
   0  -5   4    0.20    0.20
   0   5   4    0.30    0.20
   0   5   4    0.30    0.30
   0   5  -4    0.10    0.30
   0   5   5  905.81   13.90
   0   5  -5  904.61   14.00
   0   5   5  897.61   13.90
   0  -5   5  901.21   15.60
   0   5  -5  898.51   13.60
   0  -5   6    0.40    0.30
   0   5  -6   -0.10    0.20
   0   5   6   -0.40    0.30
   0   5   6   -0.10    0.30
   0   5  -6    0.30    0.40
   0  -5   7  155.18    2.60
   0   5   7  161.28    2.60
   0   5  -7  161.38    2.80
   0   5   7  157.08    2.70
   0  -5   8    0.50    0.40
   0   5   8    0.40    0.30
   0   5   8    0.10    0.30
   0   5  -8    0.20    0.40
   0  -5   9    3.60    0.50
   0   5   9    4.80    0.50
   0   5   9    4.50    0.50
   0   5  -9    2.80    0.50
   0   5 -10    0.90    0.60
   0   5  10    0.40    0.40
   0  -5  10    0.30    0.50
   0   5  10    0.70    0.40
   0   5  11  554.04    8.50
   0   5  11  550.94    8.40
   0  -5  11  543.25    8.50
   0   5  12   -0.20    0.50
   0  -5  12    0.00    0.50
   0   5  13   20.30    1.10
   0  -5  13   21.30    1.20
   0   5  14    0.20    0.60
   0  -5  14   -0.70    0.60
   0  -5  15   19.10    1.20
   0   5  15   17.30    1.20
   0  -5  16   -1.40    0.70
   0   5  16   -0.20    0.60
   0  -5  17   13.10    1.00
   0   5  17   13.60    1.00
   0   6   0  464.65    7.00
   0   6  -1    0.40    0.30
   0   6   1    0.20    0.30
   0  -6   1    0.10    0.10
   0  -6   2  847.12   14.70
   0   6   2  843.92   13.30
   0   6  -2  848.22   12.60
   0   6   2  847.82   12.60
   0   6  -2  868.81   13.10
   0   6   3    0.30    0.20
   0   6   3    0.20    0.30
   0  -6   3    0.10    0.20
   0   6  -3    0.10    0.30
   0   6  -3    0.10    0.30
   0   6  -4  752.42   10.90
   0   6   4  732.63   11.10
   0   6   4  725.23   11.10
   0   6  -4  737.93   10.80
   0  -6   4  712.43   11.00
   0  -6   5    0.00    0.30
   0   6  -5    0.10    0.40
   0   6  -5    0.20    0.30
   0   6   5    0.80    0.40
   0   6   5    0.30    0.20
   0  -6   6   22.20    0.70
   0   6  -6   23.00    0.90
   0   6  -6   24.10    0.70
   0   6   6   22.40    0.70
   0   6   7    0.10    0.30
   0   6  -7   -0.10    0.30
   0   6   7    0.20    0.30
   0  -6   7   -0.10    0.30
   0   6  -7    0.10    0.40
   0   6   8  119.59    2.20
   0  -6   8  119.29    2.10
   0   6   8  118.39    2.10
   0   6  -8  114.99    2.30
   0  -6   9    0.10    0.40
   0   6   9   -0.20    0.40
   0   6   9    0.80    0.40
   0   6  -9    0.10    0.50
   0  -6  10  278.67    4.60
   0   6 -10  284.77    4.80
   0   6  10  278.97    4.60
   0   6  10  286.07    4.60
   0   6  11    0.00    0.40
   0   6  11   -0.20    0.40
   0  -6  11   -0.20    0.50
   0   6  12  186.38    3.30
   0   6  12  183.38    3.30
   0  -6  12  188.78    3.40
   0  -6  13   -0.70    0.60
   0   6  13    0.10    0.60
   0   6  14    8.70    0.80
   0  -6  14   10.50    0.90
   0   6  15    0.20    0.60
   0  -6  15   -0.60    0.70
   0   6  16   13.10    1.00
   0  -6  16   13.60    1.00
   0  -6  17   -0.40    0.80
   0   6  17   -0.20    0.70
   0   7   0    0.70    0.30
   0   7   1    9.20    0.50
   0  -7   1    9.70    0.20
   0   7  -1    9.60    0.60
   0   7   2    0.00    0.10
   0  -7   2    0.10    0.20
   0   7  -2    0.20    0.30
   0   7   2   -0.10    0.30
   0   7  -2   -0.10    0.30
   0   7   3   14.10    0.70
   0   7  -3   12.70    0.70
   0   7   3   13.20    0.40
   0   7  -3   12.20    0.60
   0  -7   3   12.60    0.40
   0   7  -4   -0.20    0.40
   0   7  -4    0.00    0.30
   0  -7   4    0.00    0.20
   0   7   4    0.00    0.20
   0   7   4    0.40    0.30
   0   7  -5  283.17    4.50
   0   7  -5  288.67    4.40
   0  -7   5  283.67    4.30
   0   7   5  278.77    4.50
   0   7   5  284.67    4.30
   0   7   6    0.00    0.30
   0  -7   6    0.00    0.30
   0   7  -6    0.50    0.30
   0   7  -6    0.00    0.40
   0   7   6   -0.20    0.40
   0   7   8    0.20    0.30
   0  -7   8    0.10    0.40
   0   7   8    0.40    0.40
   0   7  -8   -0.60    0.50
   0   7   9   33.00    1.10
   0   7   9   36.80    1.00
   0   7  -9   37.50    1.30
   0  -7   9   35.40    1.00
   0   7 -10    0.80    0.60
   0   7  10   -0.30    0.40
   0  -7  10    0.50    0.50
   0   7  10    0.30    0.40
   0   7  11   25.60    1.00
   0   7  11   25.50    1.00
   0   7 -11   25.50    1.30
   0  -7  11   28.30    1.10
   0  -7  12    0.80    0.60
   0   7  12    0.40    0.50
   0   7  12    1.10    0.50
   0   7  13   49.00    1.50
   0  -7  13   50.09    1.50
   0   7  14    1.80    0.60
   0  -7  14    1.40    0.70
   0  -7  15   66.99    1.90
   0   7  15   66.69    1.90
   0   7  16   -0.20    0.70
   0  -7  16   -0.40    0.70
   0  -7  17    5.20    1.40
   0   7  17    4.60    0.90
   0   8   0 2034.50   31.10
   0   8   1    0.10    0.30
   0   8  -1    0.60    0.30
   0   8  -2  433.56    6.50
   0  -8   2  419.96    6.30
   0   8  -2  426.66    6.60
   0   8   2  434.06    6.60
   0   8   2  421.86    6.20
   0  -8   3    0.00    0.20
   0   8   3    0.20    0.20
   0   8   3    0.70    0.40
   0   8  -3    0.70    0.40
   0   8  -3   -0.10    0.30
   0   8  -4   21.50    0.70
   0   8  -4   19.60    0.80
   0   8   4   21.60    0.80
   0   8   4   21.90    0.50
   0  -8   4   22.10    0.60
   0  -8   5    0.30    0.30
   0   8   5    0.50    0.40
   0   8  -5    0.30    0.40
   0   8  -5   -0.40    0.30
   0   8   5   -0.10    0.20
   0   8  -6    1.00    0.40
   0   8   6    0.40    0.40
   0   8   6    1.00    0.30
   0   8  -6    1.10    0.50
   0  -8   6    0.90    0.30
   0   8  -7   -0.10    0.50
   0   8   7   -0.10    0.40
   0   8   7    0.00    0.30
   0   8  -7    0.00    0.30
   0  -8   7   -0.20    0.30
   0  -8   8    3.40    0.40
   0   8   8    3.30    0.40
   0   8  -8    3.10    0.60
   0   8   8    3.50    0.50
   0  -8   9   -0.40    0.40
   0   8   9    0.30    0.50
   0   8   9   -0.40    0.40
   0   8  -9   -0.20    0.60
   0   8 -10  103.99    2.30
   0  -8  10  102.49    2.00
   0   8  10  105.89    2.10
   0   8  10  102.79    2.10
   0   8  11    0.30    0.50
   0   8 -11    0.40    0.60
   0   8  11   -0.50    0.50
   0  -8  11    0.40    0.50
   0  -8  12   93.69    2.00
   0   8 -12   91.19    2.30
   0   8  12   92.79    2.00
   0   8  12   94.89    2.10
   0  -8  13    0.20    0.60
   0   8  13    0.20    0.60
   0   8  14   60.59    1.70
   0  -8  14   60.49    1.70
   0  -8  15   -0.90    0.70
   0   8  15    0.20    0.70
   0  -8  16   22.80    1.50
   0   8  16   21.70    1.40
   0   9   0   -0.20    0.40
   0   9   1   34.30    1.00
   0   9  -1   33.90    1.00
   0  -9   2    0.20    0.10
   0   9  -2    0.40    0.40
   0   9   2    0.10    0.30
   0   9  -2    0.00    0.40
   0   9  -3  177.98    3.00
   0  -9   3  177.48    2.70
   0   9   3  182.58    3.10
   0   9  -3  179.58    3.10
   0   9   4    0.10    0.40
   0   9  -4   -0.30    0.30
   0  -9   4   -0.30    0.20
   0   9  -4    0.20    0.40
   0  -9   5  132.29    2.20
   0   9   5  132.69    2.50
   0   9  -5  133.59    2.30
   0   9  -5  135.29    2.50
   0   9   5  131.79    2.20
   0  -9   6    0.10    0.30
   0   9   6   -0.30    0.40
   0   9  -6    0.10    0.40
   0   9  -6   -0.40    0.50
   0   9   6    0.00    0.30
   0   9  -7   40.80    1.30
   0   9  -7   40.40    1.10
   0   9   7   40.70    1.00
   0  -9   7   40.90    1.00
   0   9   7   41.60    1.20
   0   9  -8    0.00    0.50
   0   9   8   -0.10    0.40
   0   9   8    0.00    0.50
   0  -9   8    0.20    0.40
   0   9  -9  126.29    2.60
   0  -9   9  126.29    2.30
   0   9   9  121.49    2.40
   0   9   9  122.99    2.20
   0  -9  10   -0.10    0.50
   0   9 -10   -0.70    0.60
   0   9  10    0.20    0.50
   0   9  10   -0.50    0.40
   0   9  11   32.40    1.60
   0   9  11   32.20    1.20
   0  -9  11   34.30    1.20
   0   9 -11   33.40    1.50
   0   9 -12   -0.40    0.70
   0   9  12   -0.40    0.60
   0  -9  12   -0.50    0.60
   0  -9  13  148.79    2.90
   0   9  13  152.68    3.20
   0  -9  14    0.40    0.70
   0  -9  15   24.80    1.30
   0  -9  16    0.70    0.70
   0  10   0   64.39    1.50
   0  10  -1    0.10    0.40
   0  10   1   -0.10    0.40
   0  10  -2   13.20    0.80
   0  10   2   12.00    0.70
   0  10  -2   13.20    0.70
   0  10   3    0.40    0.40
   0  10  -3   -0.30    0.40
   0  10  -3    0.20    0.40
   0  10  -4   23.20    1.00
   0  10   4   22.80    1.00
   0  10  -4   23.40    0.90
   0  10   5    0.30    0.50
   0  10  -5    0.00    0.50
   0  10  -5    0.50    0.40
   0  10  -6  649.83    9.80
   0  10  -6  649.34   10.00
   0  10   6  643.94    9.90
   0  10   7   -0.30    0.50
   0  10  -7   -0.10    0.40
   0  10  -7    0.20    0.50
   0  10   8  218.68    3.80
   0  10  -8  217.78    3.90
   0  10  -9   -0.70    0.60
   0  10   9    0.10    0.60
   0  10  10  114.59    2.40
   0  10 -10  111.39    2.50
   0  10  11   -0.30    0.60
   0  10 -11    0.40    0.70
   0  10 -12   22.30    1.50
   0  10  12   20.50    1.20
   0  10  13   -0.30    0.60
   0  10 -13    0.30    0.80
   0  11   0    0.70    0.50
   0  11  -1  128.69    2.40
   0  11   1  128.59    2.40
   0  11  -2    0.40    0.50
   0  11   2    0.60    0.40
   0  11  -2   -0.40    0.40
   0  11  -3  149.29    2.70
   0  11   3  146.59    2.70
   0  11  -3  147.59    2.70
   0  11  -4   -0.20    0.50
   0  11   4   -0.30    0.40
   0  11  -4    0.10    0.50
   0  11  -5   43.40    1.30
   0  11   5   40.90    1.30
   0  11  -5   41.90    1.20
   0  11  -6    0.30    0.50
   0  11   6    0.30    0.50
   0  11  -6   -0.30    0.40
   0  11   7   34.10    1.30
   0  11  -7   36.50    1.30
   0  11  -8    0.60    0.60
   0  11   8    0.70    0.50
   0  11   9   25.70    1.20
   0  11  -9   26.10    1.30
   0  11 -10   -1.10    0.60
   0  11  10   -0.20    0.60
   0  11  11   36.30    1.40
   0  11 -11   37.60    1.60
   0  11 -12   -1.80    0.80
   0  11  12   -0.70    0.60
   0  11 -13    6.10    1.00
   0  11  13    7.40    0.80
   0  12   0   23.30    1.10
   0  12   1   -0.30    0.50
   0  12  -1    0.40    0.50
   0  12  -2   10.40    0.70
   0  12  -2    8.90    0.70
   0  12   2    9.00    0.70
   0  12   3    0.00    0.50
   0  12  -3   -0.60    0.50
   0  12  -3   -0.10    0.50
   0  12  -4   49.10    1.40
   0  12  -4   49.60    1.40
   0  12   4   45.80    1.40
   0  12   5   -0.30    0.50
   0  12  -5    0.00    0.50
   0  12  -5    0.30    0.50
   0  12   6  114.19    2.40
   0  12  -6  113.69    2.20
   0  12  -6  110.39    2.40
   0  12   7   -0.20    0.60
   0  12  -7   -0.10    0.60
   0  12   8   56.39    1.60
   0  12  -8   55.39    1.70
   0  12  -9    0.30    0.70
   0  12   9    0.40    0.60
   0  12 -10    4.20    0.80
   0  12  10    4.70    0.80
   0  12 -11   -0.10    0.70
   0  12  11    0.40    0.70
   0  12  12  108.49    2.50
   0  12 -12  108.29    2.70
   0  12 -13   -0.60    0.90
   0  12  13    0.20    0.70
   0  12 -14    6.30    1.10
   0  13   0    0.50    0.60
   0  13   1  387.46    6.20
   0  13  -1  370.26    6.10
   0  13   2   -0.40    0.60
   0  13  -2   -1.00    0.50
   0  13  -2   -0.40    0.50
   0  13   3   30.30    1.20
   0  13  -3   30.20    1.30
   0  13  -3   30.70    1.20
   0  13  -4    0.80    0.60
   0  13  -4   -0.30    0.50
   0  13   4    0.00    0.60
   0  13  -5   11.00    0.90
   0  13   5   12.80    0.90
   0  13  -5   11.70    0.80
   0  13  -6    0.40    0.50
   0  13   6   -0.20    0.50
   0  13  -6    0.10    0.60
   0  13   7   27.30    1.30
   0  13  -7   28.60    1.30
   0  13  -8   -0.20    0.70
   0  13   8    0.10    0.60
   0  13   9   53.19    1.70
   0  13  -9   54.49    1.80
   0  13 -10   -0.40    0.70
   0  13  10   -1.70    0.60
   0  13 -11   73.19    2.20
   0  13  11   72.99    2.00
   0  13 -12   -0.40    0.80
   0  13  12    0.10    0.70
   0  13  13    3.90    0.80
   0  13 -13    3.60    1.00
   0  14   0   45.20    1.50
   0  14  -1    0.00    0.50
   0  14  -1    0.20    0.60
   0  14   1    0.90    0.60
   0  14  -2    5.80    0.70
   0  14  -2    5.80    0.70
   0  14   2    6.20    0.70
   0  14  -3   -0.20    0.60
   0  14  -3    0.10    0.60
   0  14   3    0.20    0.60
   0  14  -4  129.09    2.70
   0  14  -4  132.59    2.60
   0  14   4  135.69    2.80
   0  14  -5   -0.20    0.60
   0  14  -5    0.50    0.60
   0  14   5   -0.70    0.60
   0  14   6    1.80    0.70
   0  14  -6    2.30    0.70
   0  14   7    2.80    0.70
   0  14  -7    3.30    0.70
   0  14  -8    0.80    0.70
   0  14   8    1.40    0.70
   0  14  -9    0.20    0.70
   0  14   9   -0.40    0.70
   0  14 -10   33.20    1.60
   0  14  10   38.20    1.60
   0  14  11    0.30    0.70
   0  14 -11   -0.50    0.80
   0  14  12   30.40    1.60
   0  14 -12   28.80    1.70
   0  14  13   -0.40    0.80
   0  15   0   -0.70    0.60
   0  15  -1    2.80    0.70
   0  15   1    2.30    0.70
   0  15  -1    2.40    0.60
   0  15   2   -0.40    0.70
   0  15  -2    0.60    0.60
   0  15  -2    0.40    0.60
   0  15   3   24.50    1.30
   0  15  -3   23.60    1.30
   0  15  -3   23.70    1.30
   0  15   4   -0.50    0.60
   0  15  -4    0.80    0.70
   0  15  -4    0.50    0.60
   0  15  -5   70.39    1.90
   0  15  -5   70.09    1.80
   0  15   5   72.89    2.00
   0  15   6   -0.50    0.70
   0  15  -6   -0.60    0.70
   0  15   7   26.20    1.40
   0  15  -7   24.00    1.50
   0  15  -8   -0.20    0.80
   0  15   8    0.00    0.70
   0  15  -9   28.60    1.60
   0  15   9   26.60    1.50
   0  15 -10    0.50    0.80
   0  15  10   -1.30    0.70
   0  15 -11    3.00    0.90
   0  15  11    2.40    0.80
   0  15 -12    0.20    0.90
   0  15  12   -0.30    0.80
   0  16   0   14.20    1.00
   0  16   1   -0.20    0.70
   0  16  -1   -0.20    0.70
   0  16  -1   -0.20    0.60
   0  16  -2   13.80    1.20
   0  16  -2   13.00    1.00
   0  16   2   13.50    1.00
   0  16  -3    0.30    0.70
   0  16   3   -1.10    0.70
   0  16  -3    0.20    0.70
   0  16  -4    2.30    0.70
   0  16   4    1.40    0.70
   0  16  -4    2.70    0.70
   0  16  -5   -0.60    0.70
   0  16   5    0.80    0.80
   0  16   6    1.90    0.80
   0  16  -6    2.00    0.80
   0  16  -7    0.00    0.80
   0  16   7    0.30    0.80
   0  16   8  153.28    3.30
   0  16  -8  156.18    3.40
   0  16   9    0.20    0.80
   0  16  -9   -0.90    0.80
   0  16 -10   38.20    1.80
   0  16  10   37.00    1.70
   0  16 -11    0.10    0.90
   0  17   0    0.10    0.70
   0  17   0    0.00    0.70
   0  17   1   19.30    1.30
   0  17  -1   18.30    1.30
   0  17  -1   21.30    1.40
   0  17  -2    0.00    0.70
   0  17   2   -0.80    0.70
   0  17  -2   -0.40    0.70
   0  17   3   35.20    1.50
   0  17  -3   36.80    1.60
   0  17  -3   38.90    1.60
   0  17  -4    0.70    0.80
   0  17   4   -0.10    0.80
   0  17  -4    0.00    0.70
   0  17   5   -0.80    0.80
   0  17  -5    0.60    0.80
   0  17  -6   -0.50    0.70
   0  17   6   -0.30    0.70
   0  17  -7   14.50    1.10
   0  17   7   17.70    1.40
   0  17  -8   -1.20    0.80
   0  17   8   -0.70    0.80
   0  17   9    8.10    1.10
   0  17  -9   10.50    1.10
   0  17 -10   -1.20    0.80
   0  18   0    1.40    0.80
   0  18   0    2.90    0.80
   0  18  -1   -1.10    0.70
   0  18   1    0.60    0.80
   0  18  -1   -1.00    0.70
   0  18  -2    9.80    1.00
   0  18  -2    7.50    0.90
   0  18   2    7.70    0.90
   0  18   3   -0.20    0.80
   0  18  -3   -1.50    0.80
   0  18  -3    0.60    0.80
   0  18   4   71.19    2.20
   0  18  -4   69.69    2.20
   0  18  -4   69.89    2.20
   0  18   5   -0.60    0.70
   0  18  -5   -0.70    0.80
   0  18   6    1.80    0.90
   0  18  -6    1.70    0.80
   0  18   7   -0.40    0.90
   0  18  -7    0.50    0.90
   0  18  -8   19.30    1.60
   0  19   0    1.40    0.80
   0  19   0    1.40    0.80
   0  19  -1   10.00    1.10
   0  19  -1    8.50    1.00
   0  19   1   10.70    1.00
   0  19   1   11.10    1.10
   0  19  -2   -2.00    0.80
   0  19   2    0.20    0.80
   0  19  -2    1.30    0.80
   0  19  -3    6.80    1.00
   0  19   3    7.10    1.00
   0  19  -3    8.80    1.00
   0  19   4   -0.80    0.90
   0  19  -4    0.10    0.80
   0  19  -5   20.50    1.60
   0  19  -6   -0.80    0.80
   0  19  -7    0.10    0.90
   0  20   0    9.60    1.10
   0  20  -1   -1.40    0.80
   0  20   1   -1.20    1.30
   0  20  -2    8.40    1.10
   0  20  -3   -1.10    1.00
  -1   0   1    0.00    0.10
   1   0  -1    0.20    0.10
   1   0   1    0.10    0.10
   1   0  -2    0.30    0.20
  -1   0   2    0.20    0.20
   1   0   2    0.00    0.20
   1   0   3   -0.10    0.20
  -1   0   3    0.20    0.20
  -1   0   3    0.10    0.10
   1   0   4    0.00    0.30
  -1   0   4    0.10    0.30
   1   0   5   -0.10    0.30
  -1   0   5    0.00    0.30
   1   0   6   -0.40    0.30
  -1   0   6    0.60    0.20
  -1   0   6    0.00    0.30
   1   0   7   -0.40    0.30
  -1   0   7    0.70    0.20
  -1   0   7    0.00    0.30
  -1   0   8   -0.20    0.40
  -1   0   8   -0.10    0.20
   1   0   8   -0.20    0.40
  -1   0   9    0.00    0.40
  -1   0   9   -0.20    0.20
   1   0   9   -0.10    0.40
  -1   0  10   -0.40    0.40
   1   0  10   -0.50    0.40
   1   0  11    0.30    0.40
  -1   0  11    0.10    0.50
  -1   0  12    0.60    0.50
   1   0  12    0.80    0.50
  -1   0  13    0.10    0.60
   1   0  13   -0.40    0.60
  -1   0  14   -0.30    0.60
   1   0  14    0.50    0.60
   1   0  15   -1.30    0.70
  -1   0  15   -0.50    0.70
  -1   0  16    0.60    0.70
   1   0  16    0.60    0.70
   1   0  17   -1.50    0.70
  -1   0  17    0.30    0.80
  -1   1   0   74.09    1.10
   1   1   1    3.10    0.20
  -1   1  -1    3.40    0.20
  -1  -1   1    2.90    0.20
  -1   1  -1    3.00    0.20
  -1   1   1    3.10    0.20
   1   1  -1    3.20    0.20
   1  -1   1    3.50    0.20
   1   1   2  214.58    3.30
  -1   1  -2  223.78    3.30
  -1  -1   2  225.88    3.40
  -1   1   2  221.58    3.40
   1  -1   2  216.88    3.30
  -1   1   2  218.48    3.30
   1   1  -2  218.88    3.30
  -1  -1   3  410.46    6.20
   1   1   3  414.06    6.30
  -1   1   3  409.16    6.10
   1  -1   3  424.76    6.50
  -1   1   3  414.26    6.20
   1   1  -3  409.16    6.40
  -1  -1   4  825.92   12.80
   1   1   4  863.91   13.20
   1   1  -4  848.72   13.00
  -1   1   4  872.01   13.10
  -1   1   4  851.21   12.90
   1  -1   4  849.81   13.00
  -1  -1   5  130.39    2.10
   1   1   5  128.39    2.10
   1   1  -5  126.69    2.20
   1  -1   5  130.79    2.10
  -1   1   5  131.59    2.10
  -1   1   5  131.39    2.00
   1   1   6  261.67    4.10
  -1  -1   6  263.47    4.10
   1  -1   6  261.17    4.10
  -1   1   6  263.77    4.10
  -1   1   6  269.07    4.00
   1   1   7  217.58    3.40
  -1  -1   7  211.68    3.40
  -1   1   7  216.08    3.30
   1  -1   7  211.58    3.40
  -1   1   7  214.08    3.40
  -1  -1   8   82.89    1.60
   1   1   8   87.19    1.70
   1  -1   8   86.79    1.70
  -1   1   8   85.09    1.50
  -1   1   8   85.69    1.70
   1   1   9   82.39    1.70
   1   1   9   83.99    1.50
  -1  -1   9   79.09    1.60
  -1   1   9   83.69    1.70
  -1   1   9   84.29    1.50
   1  -1   9   83.39    1.70
  -1  -1  10   18.50    0.90
   1   1  10   17.60    0.70
   1   1  10   18.90    0.80
   1  -1  10   18.80    0.80
  -1   1  10   18.70    0.60
  -1   1  10   16.90    0.90
   1   1  11    5.10    0.60
   1   1  11    4.50    0.50
  -1  -1  11    4.40    0.50
  -1   1  11    4.80    0.60
   1  -1  11    3.80    0.60
   1   1  12    2.70    0.60
  -1  -1  12    4.40    0.60
  -1   1  12    2.50    0.60
   1  -1  12    3.90    0.60
  -1  -1  13   38.10    1.30
   1   1  13   39.70    1.30
   1  -1  13   36.60    1.30
  -1   1  13   36.70    1.30
  -1  -1  14    3.80    0.70
   1   1  14    4.00    0.70
  -1   1  14    5.00    0.70
   1  -1  14    4.00    0.70
  -1  -1  15    7.50    0.90
   1   1  15    7.30    0.80
  -1   1  15    8.40    0.90
   1  -1  15    7.10    0.80
  -1  -1  16   14.10    1.00
   1   1  16   10.90    1.00
  -1   1  16   13.50    1.00
   1  -1  16   13.10    1.00
   1   1  17    3.70    0.80
  -1  -1  17    4.00    0.90
  -1   1  17    3.90    0.90
   1  -1  17    2.90    0.80
  -1   2   0    0.30    0.10
  -1   2   0    0.20    0.20
   1   2   0    0.30    0.20
  -1   2  -1    1.90    0.20
  -1   2  -1    2.00    0.20
  -1  -2   1    2.70    0.20
   1   2   1    2.20    0.10
  -1   2   1    2.40    0.20
   1  -2   1    2.60    0.20
   1   2  -1    2.30    0.20
  -1   2   1    2.60    0.20
  -1  -2   2   33.10    0.60
   1   2   2   31.90    0.70
  -1   2  -2   31.20    0.60
   1   2   2   34.00    0.60
  -1   2  -2   32.20    0.70
   1   2  -2   32.00    0.70
  -1   2   2   31.40    0.60
   1   2  -2   31.10    0.60
  -1   2   2   31.60    0.60
   1  -2   2   32.40    0.60
  -1   2  -3   95.79    1.60
  -1   2  -3   94.29    1.60
   1   2   3  100.79    1.60
  -1  -2   3  100.09    1.60
  -1   2   3  102.19    1.60
   1  -2   3  100.09    1.60
   1   2  -3   98.99    1.70
  -1   2   3   99.89    1.60
   1   2  -3   95.49    1.50
   1   2   4   60.59    1.10
   1   2   4   60.39    1.10
  -1  -2   4   61.19    1.10
  -1   2  -4   63.99    1.20
  -1   2   4   61.09    1.10
   1  -2   4   62.59    1.10
  -1   2   4   60.79    1.10
  -1   2  -5  279.57    4.40
  -1  -2   5  284.17    4.30
   1   2   5  278.57    4.30
   1   2   5  283.37    4.30
  -1   2   5  280.57    4.30
   1  -2   5  280.77    4.30
  -1   2   5  284.47    4.30
   1   2   6  203.28    3.20
   1   2   6  202.28    3.20
  -1  -2   6  203.48    3.20
   1   2  -6  209.38    3.30
  -1   2   6  204.78    3.20
   1  -2   6  205.68    3.20
  -1   2   6  201.38    3.20
   1   2   7  117.89    2.00
   1   2   7  120.69    2.10
  -1  -2   7  124.09    2.10
  -1   2   7  121.49    2.00
  -1   2   7  122.39    2.10
   1  -2   7  120.19    2.10
   1   2   8    6.70    0.50
   1   2   8    6.80    0.50
  -1  -2   8    6.80    0.50
   1  -2   8    7.50    0.50
  -1   2   8    7.10    0.50
  -1   2   8    6.60    0.40
  -1  -2   9   15.80    0.70
   1   2   9   17.20    0.70
   1   2   9   15.80    0.70
  -1   2   9   18.50    0.60
   1  -2   9   15.80    0.70
   1   2  10    1.60    0.50
  -1  -2  10    1.00    0.50
   1   2  10    1.40    0.40
   1  -2  10    0.90    0.40
  -1   2  10    1.10    0.30
  -1   2  10    1.20    0.40
   1   2  11   23.10    0.80
   1   2  11   22.50    1.00
  -1  -2  11   22.50    1.00
   1  -2  11   20.50    0.90
  -1   2  11   20.90    0.90
   1   2  12    9.00    0.70
  -1  -2  12    8.10    0.70
  -1   2  12    9.50    0.70
   1  -2  12    9.90    0.70
   1   2  13   68.49    1.70
  -1  -2  13   66.69    1.70
   1  -2  13   68.59    1.70
  -1   2  13   70.49    1.80
   1   2  14    6.00    0.70
  -1  -2  14    7.00    0.80
  -1   2  14    7.70    0.80
   1  -2  14    6.70    0.80
   1   2  15   25.00    1.30
  -1  -2  15   22.40    1.30
  -1   2  15   22.40    1.30
   1  -2  15   20.20    1.20
  -1  -2  16   14.80    1.10
   1   2  16   13.30    1.00
   1  -2  16   16.90    1.30
  -1   2  16   13.00    1.00
  -1  -2  17   26.40    1.50
   1   2  17   28.10    1.50
  -1   2  17   28.40    1.50
   1  -2  17   28.70    1.50
  -1   3   0  117.99    1.90
  -1   3   0  115.89    1.80
   1   3   0  125.99    1.90
   1   3   1   39.50    0.60
   1   3   1   39.70    0.80
  -1   3  -1   38.40    0.80
  -1  -3   1   37.30    0.60
  -1   3  -1   36.30    0.70
   1  -3   1   38.50    0.70
  -1   3   1   37.60    0.80
  -1   3   1   36.80    0.60
   1   3  -1   38.60    0.70
  -1   3  -2  142.79    2.20
   1   3   2  146.19    2.20
   1   3   2  143.89    2.30
  -1  -3   2  147.49    2.20
  -1   3  -2  140.39    2.20
   1   3  -2  141.19    2.20
   1   3  -2  137.69    2.30
  -1   3   2  140.19    2.20
  -1   3   2  147.19    2.20
   1  -3   2  145.49    2.20
  -1  -3   3  108.79    1.70
   1   3   3  106.49    1.70
  -1   3  -3  105.39    1.80
  -1   3  -3  101.89    1.70
  -1   3   3  104.29    1.70
   1   3  -3  100.89    1.60
  -1   3   3  107.69    1.70
   1   3  -3  103.49    1.80
   1  -3   3  105.59    1.70
  -1   3  -4  184.78    2.90
   1   3   4  188.08    2.90
  -1  -3   4  189.38    2.90
   1   3   4  183.18    2.80
  -1   3  -4  181.88    2.80
   1   3  -4  177.58    2.80
  -1   3   4  180.98    2.80
   1   3  -4  184.68    2.90
   1  -3   4  183.38    2.90
  -1   3   4  185.28    2.90
  -1  -3   5  419.96    6.40
   1   3   5  424.86    6.40
  -1   3  -5  435.16    6.50
   1   3   5  431.06    6.40
   1   3  -5  421.96    6.50
  -1   3   5  426.66    6.40
  -1   3   5  431.16    6.40
   1  -3   5  434.96    6.40
   1   3   6  235.88    3.70
   1   3   6  236.78    3.70
  -1  -3   6  235.88    3.70
  -1   3  -6  239.48    3.80
   1   3  -6  234.68    3.80
  -1   3   6  236.58    3.70
  -1   3   6  237.38    3.70
   1  -3   6  239.68    3.70
  -1   3  -7   39.80    1.10
  -1  -3   7   35.90    0.90
   1   3   7   39.90    0.90
   1   3   7   39.50    0.90
  -1   3   7   39.90    1.00
   1   3  -7   39.40    1.10
  -1   3   7   38.30    0.90
   1  -3   7   39.20    1.00
  -1  -3   8    6.70    0.50
   1   3   8    4.80    0.40
   1   3   8    6.60    0.50
   1   3  -8    5.10    0.50
  -1   3   8    5.30    0.40
   1  -3   8    7.00    0.50
  -1   3   8    6.30    0.50
   1   3   9    8.70    0.60
  -1  -3   9    9.40    0.70
   1   3   9   10.50    0.70
   1  -3   9    8.80    0.60
  -1   3   9    8.30    0.60
  -1   3   9    8.90    0.50
  -1  -3  10   10.40    0.80
   1   3  10   11.40    0.70
   1   3  10   12.00    0.80
  -1   3  10   10.90    0.60
   1  -3  10   11.10    0.80
  -1   3  10   10.70    0.80
  -1  -3  11    6.00    0.60
   1   3  11    5.90    0.60
   1   3  11    5.40    0.50
  -1   3  11    5.70    0.60
   1  -3  11    6.40    0.60
   1   3  12   34.10    1.20
  -1  -3  12   33.60    1.20
   1  -3  12   32.50    1.20
  -1   3  12   31.20    1.20
  -1  -3  13    7.80    0.80
   1   3  13    5.50    0.70
  -1   3  13    5.40    0.60
   1  -3  13    5.80    0.70
  -1  -3  14    2.80    0.70
   1   3  14    1.70    0.60
  -1   3  14    1.60    0.70
   1  -3  14    1.90    0.70
   1   3  15    9.00    0.90
  -1  -3  15    7.90    0.90
   1  -3  15    8.90    0.90
  -1   3  15    5.20    0.80
   1   3  16   19.60    1.30
  -1  -3  16   16.90    1.30
  -1   3  16   17.30    1.20
   1  -3  16   16.70    1.30
  -1  -3  17    9.30    1.00
   1   3  17    8.00    0.90
  -1   3  17    8.20    1.00
   1  -3  17    6.60    0.90
  -1   4   0    6.70    0.40
   1   4   0    7.30    0.40
  -1   4  -1   36.70    0.80
  -1   4  -1   38.00    0.80
   1   4   1   38.20    0.60
   1   4   1   40.10    0.80
  -1  -4   1   38.10    0.60
   1  -4   1   38.60    0.70
  -1   4   1   37.10    0.60
   1   4  -1   36.10    0.80
  -1   4   1   39.10    0.80
   1   4   2    8.60    0.50
  -1   4  -2    9.30    0.50
  -1   4  -2    8.70    0.40
  -1  -4   2    8.80    0.30
   1   4   2    9.20    0.30
   1   4  -2    9.10    0.40
  -1   4   2    9.10    0.30
   1  -4   2    8.90    0.30
   1   4  -2    8.50    0.50
  -1   4   2    9.30    0.50
  -1  -4   3   16.70    0.50
   1   4   3   17.10    0.60
  -1   4  -3   16.80    0.50
   1   4   3   17.20    0.40
  -1   4  -3   16.40    0.60
   1   4  -3   16.20    0.60
   1   4  -3   16.50    0.50
  -1   4   3   16.20    0.50
   1  -4   3   16.80    0.50
  -1   4   3   16.60    0.50
  -1   4  -4   52.99    1.00
  -1  -4   4   52.79    1.00
   1   4   4   54.69    1.10
  -1   4  -4   55.19    1.10
   1   4   4   53.89    1.00
   1  -4   4   55.89    1.00
  -1   4   4   55.69    1.10
   1   4  -4   55.39    1.20
   1   4  -4   52.99    1.00
  -1   4   4   53.69    1.00
  -1   4  -5   62.29    1.20
  -1  -4   5   62.99    1.20
   1   4   5   63.29    1.20
  -1   4  -5   60.79    1.30
   1   4   5   61.49    1.20
  -1   4   5   64.19    1.20
   1   4  -5   62.19    1.30
   1   4  -5   63.19    1.10
  -1   4   5   63.59    1.20
   1  -4   5   64.69    1.20
   1   4   6  206.28    3.30
  -1  -4   6  205.38    3.30
  -1   4  -6  209.38    3.40
   1   4   6  208.28    3.30
  -1   4   6  203.38    3.30
   1  -4   6  204.88    3.30
  -1   4   6  206.78    3.30
   1   4  -6  204.78    3.40
  -1   4  -7  117.59    2.20
   1   4   7  120.29    2.10
   1   4   7  118.59    2.10
  -1  -4   7  119.89    2.10
  -1   4   7  120.29    2.10
   1  -4   7  119.79    2.10
  -1   4   7  120.19    2.10
   1   4  -7  120.09    2.20
  -1  -4   8   70.29    1.40
  -1   4  -8   72.79    1.60
   1   4   8   70.69    1.40
   1   4   8   69.19    1.40
   1   4  -8   69.29    1.60
   1  -4   8   71.29    1.50
  -1   4   8   68.39    1.40
  -1   4   8   68.69    1.40
   1   4   9   24.00    0.80
   1   4   9   23.80    0.80
  -1  -4   9   24.60    0.90
   1  -4   9   26.00    0.90
  -1   4   9   24.80    0.90
   1   4  -9   25.00    1.10
  -1   4   9   24.10    0.80
   1   4  10   39.90    1.10
  -1  -4  10   40.10    1.20
   1   4  10   40.40    1.10
  -1   4  10   39.70    1.10
  -1   4  10   38.00    1.00
   1  -4  10   40.30    1.10
  -1  -4  11   29.70    1.10
   1   4  11   30.90    1.10
   1   4  11   28.70    1.00
  -1   4  11   29.90    1.10
   1  -4  11   30.60    1.10
  -1   4  11   29.40    0.90
   1   4  12    1.40    0.60
  -1  -4  12    1.40    0.60
   1   4  12    1.90    0.50
   1  -4  12    1.60    0.60
  -1   4  12    1.30    0.60
  -1  -4  13    6.40    0.70
   1   4  13    8.20    0.80
   1  -4  13    6.00    0.70
  -1   4  13    7.50    0.70
   1   4  14    0.30    0.60
  -1  -4  14    0.60    0.70
   1  -4  14    0.10    0.60
  -1   4  14   -0.20    0.60
  -1  -4  15   21.90    1.30
   1   4  15   22.80    1.30
   1  -4  15   21.10    1.30
  -1   4  15   23.10    1.30
  -1  -4  16   12.90    1.00
   1   4  16   10.60    0.90
  -1   4  16   11.20    0.90
   1  -4  16   12.40    1.00
   1   4  17   -0.90    0.70
  -1  -4  17    0.00    0.80
   1  -4  17    2.10    0.80
  -1   4  17   -0.90    0.70
  -1   5   0   46.40    1.00
   1   5   0   46.90    0.90
   1  -5   0   45.10    0.70
  -1   5  -1   10.50    0.50
   1   5   1    9.70    0.50
  -1  -5   1    9.60    0.20
   1  -5   1    9.30    0.30
  -1   5   1    9.80    0.50
  -1   5   1    9.40    0.30
   1   5  -1   10.50    0.50
  -1  -5   2   98.59    1.50
  -1   5  -2   99.49    1.70
   1   5   2   99.99    1.50
  -1   5  -2   98.59    1.70
   1   5   2   99.89    1.70
   1   5  -2  100.79    1.70
  -1   5   2   99.79    1.70
  -1   5   2   96.39    1.50
   1  -5   2  101.89    1.60
   1   5  -2   99.79    1.70
  -1   5  -3  133.29    2.20
  -1   5  -3  135.59    2.20
  -1  -5   3  136.29    2.10
   1   5   3  136.89    2.10
   1   5   3  138.19    2.20
   1   5  -3  135.29    2.30
  -1   5   3  129.39    2.20
  -1   5   3  134.09    2.10
   1   5  -3  130.59    2.10
   1  -5   3  137.89    2.10
   1   5   4   48.80    0.90
  -1   5  -4   48.80    1.00
  -1   5  -4   49.10    1.10
  -1  -5   4   48.80    0.90
   1   5   4   49.40    1.10
  -1   5   4   48.70    1.00
   1  -5   4   48.30    0.90
   1   5  -4   46.80    1.10
  -1   5   4   47.60    0.90
   1   5  -4   49.10    0.90
  -1  -5   5   68.79    1.30
  -1   5  -5   70.09    1.40
   1   5   5   66.39    1.40
   1   5   5   70.79    1.30
  -1   5  -5   69.49    1.30
   1  -5   5   67.99    1.30
  -1   5   5   68.59    1.30
  -1   5   5   69.09    1.30
   1   5  -5   68.39    1.20
   1   5  -5   72.49    1.50
  -1   5  -6   95.89    1.70
   1   5   6   93.89    1.70
  -1  -5   6   98.09    1.70
   1   5   6   94.89    1.70
  -1   5  -6   93.09    1.80
   1   5  -6   95.79    1.60
   1   5  -6   92.49    1.80
  -1   5   6   96.09    1.70
   1  -5   6   93.99    1.70
  -1   5   6   97.79    1.70
   1   5   7   25.30    0.80
  -1   5  -7   24.70    0.90
  -1  -5   7   26.40    0.80
   1   5   7   25.20    0.80
   1   5  -7   26.80    1.00
   1  -5   7   25.10    0.80
  -1   5   7   27.00    0.80
  -1   5   7   27.30    0.80
   1   5   8   13.30    0.70
   1   5   8   14.20    0.70
  -1   5  -8   14.60    0.90
  -1  -5   8   13.80    0.70
   1  -5   8   14.80    0.70
  -1   5   8   13.10    0.70
  -1   5   8   14.00    0.60
   1   5  -8   14.80    0.90
   1   5   9  131.29    2.30
  -1  -5   9  130.89    2.40
  -1   5  -9  135.89    2.60
   1   5   9  132.59    2.40
  -1   5   9  130.29    2.30
   1   5  -9  130.39    2.60
   1  -5   9  133.49    2.40
  -1   5   9  133.59    2.40
  -1  -5  10  116.99    2.30
   1   5  10  118.89    2.20
   1   5  10  119.19    2.20
   1   5 -10  121.99    2.50
   1  -5  10  120.49    2.30
  -1   5  10  121.39    2.20
  -1   5  10  119.29    2.20
   1   5  11    0.00    0.40
   1   5  11    1.30    0.50
  -1  -5  11    1.00    0.50
   1  -5  11    0.90    0.50
  -1   5  11    0.70    0.40
  -1   5  11    0.30    0.50
   1   5  12   48.40    1.40
   1   5  12   46.80    1.30
  -1  -5  12   47.30    1.40
  -1   5  12   47.60    1.40
   1  -5  12   46.50    1.40
  -1  -5  13   40.00    1.40
   1   5  13   39.70    1.30
  -1   5  13   39.80    1.40
   1  -5  13   38.70    1.30
   1   5  14    7.00    0.80
  -1  -5  14    5.60    0.70
  -1   5  14    6.20    0.70
   1  -5  14    6.60    0.80
  -1  -5  15    4.20    0.80
   1   5  15    4.60    0.80
  -1   5  15    3.70    0.70
   1  -5  15    4.10    0.80
   1   5  16    2.90    0.80
  -1  -5  16    1.80    0.80
   1  -5  16    1.90    0.80
  -1   5  16    2.30    0.80
  -1  -5  17    9.60    1.00
   1   5  17    9.70    1.00
  -1   5  17    9.50    1.00
   1  -5  17   12.60    1.10
   1   6   0   24.20    0.70
  -1   6   0   24.80    0.70
   1  -6   0   25.10    0.50
  -1   6  -1  135.29    2.20
   1   6   1  134.59    2.20
  -1  -6   1  129.49    2.00
   1  -6   1  132.49    2.00
  -1   6   1  130.09    2.00
   1   6  -1  138.09    2.20
  -1   6   1  138.69    2.30
   1   6   2  427.76    6.40
   1   6   2  415.16    6.20
  -1   6  -2  416.76    6.30
  -1   6  -2  420.86    6.40
  -1  -6   2  424.36    6.20
  -1   6   2  415.96    6.20
   1   6  -2  424.16    6.30
  -1   6   2  423.86    6.40
   1  -6   2  424.06    6.20
   1   6  -2  417.46    6.40
  -1   6  -3  267.37    4.20
   1   6   3  263.27    4.20
  -1  -6   3  270.47    4.00
   1   6   3  272.77    4.00
  -1   6  -3  268.17    4.10
  -1   6   3  268.87    4.20
   1   6  -3  261.97    4.10
   1   6  -3  265.97    4.20
  -1   6   3  262.47    4.00
   1  -6   3  278.07    4.00
  -1  -6   4   43.20    0.90
   1   6   4   42.00    1.00
  -1   6  -4   43.50    1.00
   1   6   4   43.00    0.80
  -1   6  -4   42.20    0.90
   1   6  -4   42.90    0.90
  -1   6   4   42.30    1.00
   1   6  -4   41.90    1.00
  -1   6   4   43.40    0.80
   1  -6   4   45.10    0.90
  -1   6  -5   44.60    1.00
   1   6   5   44.70    1.10
  -1  -6   5   44.40    0.90
   1   6   5   44.40    0.90
  -1   6  -5   43.30    1.10
   1   6  -5   45.30    1.10
   1   6  -5   44.80    0.90
  -1   6   5   44.20    1.10
  -1   6   5   44.80    0.90
   1  -6   5   44.90    0.90
  -1   6  -6  102.59    1.80
  -1  -6   6  102.89    1.80
   1   6   6  100.39    1.80
   1   6   6  103.19    1.90
  -1   6  -6   97.69    1.90
  -1   6   6  102.59    1.80
   1   6  -6  101.99    2.00
   1   6  -6  102.99    1.70
  -1   6   6  101.09    1.90
   1  -6   6  101.89    1.80
  -1   6  -7   24.10    0.90
  -1   6  -7   23.30    0.70
   1   6   7   21.60    0.80
   1   6   7   22.00    0.70
  -1  -6   7   21.90    0.80
   1  -6   7   22.40    0.70
  -1   6   7   23.20    0.80
  -1   6   7   21.80    0.80
   1   6  -7   22.20    1.00
   1   6  -7   21.90    0.60
   1   6   8   48.10    1.10
  -1   6  -8   49.60    1.30
   1   6   8   50.59    1.20
  -1  -6   8   48.70    1.20
   1  -6   8   48.10    1.20
   1   6  -8   50.49    1.40
  -1   6   8   51.19    1.20
  -1   6   8   50.49    1.20
  -1   6  -9   77.89    1.80
  -1  -6   9   74.79    1.60
   1   6   9   76.09    1.60
   1   6   9   76.29    1.60
   1  -6   9   75.39    1.60
  -1   6   9   74.59    1.60
   1   6  -9   79.09    1.80
  -1   6   9   76.89    1.60
   1   6  10   85.59    1.80
  -1  -6  10   87.29    1.80
   1   6  10   86.19    1.80
  -1   6 -10   88.49    2.00
  -1   6  10   85.99    1.80
   1  -6  10   86.09    1.80
   1   6 -10   86.39    2.00
  -1   6  10   87.59    1.80
   1   6  11    0.80    0.50
   1   6  11    0.20    0.40
  -1  -6  11    0.50    0.50
   1   6 -11    0.60    0.60
  -1   6  11    0.60    0.40
   1  -6  11   -0.20    0.50
  -1   6  11    0.60    0.50
   1   6  12   49.10    1.40
  -1  -6  12   50.29    1.40
   1   6  12   48.40    1.30
   1  -6  12   50.09    1.40
  -1   6  12   51.09    1.40
  -1  -6  13    3.10    0.70
   1   6  13    2.60    0.60
  -1   6  13    3.50    0.60
   1  -6  13    2.50    0.60
   1   6  14   10.10    0.80
  -1  -6  14   10.20    0.90
  -1   6  14   10.00    0.80
   1  -6  14   12.20    0.90
   1   6  15    9.60    0.90
  -1  -6  15    7.70    0.80
  -1   6  15    8.30    0.80
   1  -6  15    7.70    0.90
   1   6  16   -0.10    0.70
  -1  -6  16    0.90    0.70
   1  -6  16    1.30    0.80
  -1   6  16    0.80    0.70
  -1  -6  17   15.20    1.10
   1   6  17   18.00    1.30
   1  -6  17   16.90    1.20
  -1   6  17   14.60    1.10
  -1   7   0 1065.99   16.20
   1   7   0 1135.29   17.00
   1  -7   0 1083.09   16.00
  -1   7  -1  291.67    4.50
   1   7   1  291.27    4.50
  -1   7   1  280.97    4.20
   1   7  -1  288.27    4.50
  -1   7   1  287.27    4.50
   1  -7   1  286.57    4.20
  -1  -7   2  200.18    3.00
  -1   7  -2  198.68    3.20
   1   7   2  195.88    2.90
  -1   7  -2  196.88    3.20
   1   7   2  202.48    3.20
   1   7  -2  202.68    3.20
  -1   7   2  206.38    3.20
   1   7  -2  193.38    3.20
   1  -7   2  200.38    3.00
  -1   7   2  194.18    3.00
  -1   7  -3  300.07    4.80
   1   7   3  301.47    4.50
   1   7   3  308.77    4.80
  -1   7  -3  303.57    4.70
  -1  -7   3  305.77    4.50
  -1   7   3  310.57    4.80
   1  -7   3  310.37    4.60
   1   7  -3  300.87    4.80
  -1   7   3  305.47    4.50
   1   7  -3  298.47    4.70
   1   7   4   40.20    1.00
  -1   7  -4   40.70    1.00
   1   7   4   41.10    0.80
  -1  -7   4   40.70    0.80
  -1   7  -4   39.70    0.90
  -1   7   4   41.90    0.80
   1   7  -4   39.90    1.10
   1  -7   4   40.80    0.80
   1   7  -4   40.80    0.90
  -1   7   4   39.50    1.00
   1   7   5   92.39    1.80
  -1  -7   5   96.19    1.60
   1   7   5   96.99    1.60
  -1   7  -5   98.29    1.70
  -1   7  -5   95.99    1.90
   1   7  -5   95.99    1.70
   1  -7   5   97.69    1.70
  -1   7   5   97.69    1.60
   1   7  -5   97.79    1.90
  -1   7   5   92.39    1.80
   1   7   6   65.49    1.30
   1   7   6   68.49    1.50
  -1  -7   6   67.89    1.30
  -1   7  -6   69.69    1.50
  -1   7  -6   67.19    1.30
   1   7  -6   68.49    1.30
   1   7  -6   66.59    1.50
  -1   7   6   68.09    1.30
  -1   7   6   66.29    1.40
   1  -7   6   66.09    1.30
   1   7   7   49.60    1.10
  -1   7  -7   48.30    1.30
  -1   7  -7   49.10    1.10
  -1  -7   7   49.99    1.10
   1   7   7   47.00    1.20
  -1   7   7   49.99    1.20
   1   7  -7   48.30    1.30
   1   7  -7   50.99    1.00
  -1   7   7   47.60    1.10
   1  -7   7   48.90    1.10
  -1   7  -8   42.40    1.30
   1   7   8   41.70    1.10
  -1   7  -8   43.40    1.00
   1   7   8   41.40    1.00
  -1  -7   8   42.40    1.10
   1   7  -8   40.80    1.20
   1  -7   8   42.10    1.10
  -1   7   8   40.70    1.10
  -1   7   8   40.80    1.00
  -1  -7   9   58.39    1.30
   1   7   9   57.99    1.30
   1   7   9   56.19    1.40
  -1   7  -9   57.89    1.60
  -1   7   9   57.29    1.40
   1  -7   9   56.59    1.30
   1   7  -9   57.09    1.60
  -1   7   9   56.89    1.30
  -1  -7  10    7.40    0.60
  -1   7 -10    9.40    0.80
   1   7  10    8.20    0.60
   1   7  10   10.20    0.80
  -1   7  10    8.30    0.60
   1  -7  10    8.40    0.60
  -1   7  10    9.80    0.80
   1   7 -10    9.30    0.80
  -1   7 -11    3.20    0.70
   1   7  11    2.80    0.50
  -1  -7  11    2.20    0.50
   1   7  11    2.60    0.50
   1   7 -11    1.50    0.70
   1  -7  11    2.10    0.50
  -1   7  11    1.80    0.50
  -1   7  11    1.70    0.50
   1   7  12   22.30    1.10
   1   7  12   20.30    1.00
  -1  -7  12   23.80    1.10
  -1   7  12   20.20    1.00
  -1   7  12   22.30    1.10
   1  -7  12   23.60    1.10
   1   7 -12   19.40    1.40
   1   7  13   34.60    1.30
  -1  -7  13   32.60    1.30
  -1   7  13   32.90    1.30
   1  -7  13   35.00    1.30
  -1  -7  14    9.60    0.90
   1   7  14    9.20    0.80
  -1   7  14    9.60    0.80
   1  -7  14    9.80    0.90
   1   7  15   35.00    1.40
  -1  -7  15   35.60    1.50
  -1   7  15   36.80    1.50
   1  -7  15   37.30    1.50
   1   7  16   26.50    1.40
  -1  -7  16   25.20    1.40
   1  -7  16   28.30    1.40
  -1   7  16   25.90    1.40
  -1  -7  17    1.80    1.00
   1   7  17    1.40    0.80
  -1   7  17    1.20    0.80
   1   8   0   32.70    0.90
  -1   8   0   33.70    0.90
  -1   8  -1   13.70    0.70
   1   8   1   14.80    0.70
  -1   8   1   13.60    0.70
   1  -8   1   14.10    0.30
   1   8  -1   14.80    0.70
   1   8   2  100.49    1.90
  -1  -8   2   97.79    1.50
  -1   8  -2  102.59    1.80
  -1   8  -2   99.19    1.90
  -1   8   2  100.99    1.90
   1   8  -2   98.39    1.90
   1  -8   2  102.19    1.60
  -1   8   2   99.69    1.60
   1   8  -2  100.49    1.80
  -1   8  -3   24.40    0.80
  -1   8  -3   25.20    0.80
   1   8   3   24.70    0.90
   1   8   3   23.40    0.50
  -1  -8   3   23.90    0.50
  -1   8   3   23.50    0.50
  -1   8   3   24.20    0.80
   1   8  -3   23.20    0.90
   1   8  -3   23.90    0.70
   1  -8   3   24.60    0.60
  -1  -8   4   24.40    0.60
   1   8   4   24.60    0.60
   1   8   4   23.60    0.80
  -1   8  -4   22.40    0.80
  -1   8  -4   23.90    0.80
  -1   8   4   24.20    0.90
  -1   8   4   23.80    0.60
   1  -8   4   23.70    0.60
   1   8  -4   23.00    0.90
   1   8  -4   24.10    0.70
   1   8   5   65.29    1.20
  -1  -8   5   63.79    1.20
   1   8   5   65.99    1.50
  -1   8  -5   64.09    1.50
  -1   8  -5   66.39    1.40
   1   8  -5   64.29    1.30
  -1   8   5   67.59    1.50
   1   8  -5   64.69    1.50
  -1   8   5   67.19    1.20
   1  -8   5   64.99    1.20
   1   8   6   22.30    0.80
  -1   8  -6   22.40    0.80
  -1  -8   6   22.10    0.70
   1   8   6   22.20    0.70
  -1   8  -6   22.70    1.00
  -1   8   6   22.90    0.90
   1   8  -6   22.00    1.00
   1  -8   6   21.40    0.70
   1   8  -6   23.80    0.70
  -1   8   6   22.60    0.70
   1   8   7   62.39    1.30
  -1   8  -7   63.39    1.30
  -1  -8   7   61.99    1.30
   1   8   7   64.29    1.50
  -1   8  -7   64.99    1.60
   1   8  -7   64.09    1.60
  -1   8   7   64.19    1.30
   1   8  -7   63.19    1.30
   1  -8   7   62.89    1.30
  -1   8   7   64.59    1.50
  -1  -8   8  124.79    2.20
   1   8   8  122.89    2.20
   1   8   8  125.39    2.30
  -1   8  -8  123.69    2.40
  -1   8  -8  121.39    2.30
   1   8  -8  120.09    2.40
  -1   8   8  120.79    2.20
   1  -8   8  124.29    2.20
  -1   8   8  119.79    2.30
  -1   8  -9    4.40    0.60
   1   8   9    3.80    0.60
  -1  -8   9    4.10    0.50
   1   8   9    3.80    0.50
   1   8  -9    3.50    0.60
   1  -8   9    4.00    0.50
  -1   8   9    3.80    0.50
  -1   8   9    3.70    0.50
   1   8  10  171.98    3.00
  -1   8 -10  175.08    3.30
   1   8  10  174.88    3.10
  -1  -8  10  169.88    3.00
  -1   8  10  174.08    3.10
   1  -8  10  175.08    3.00
   1   8 -10  172.88    3.30
  -1   8  10  176.68    3.00
  -1  -8  11   87.69    1.90
   1   8  11   84.99    1.90
  -1   8 -11   82.59    2.10
   1   8  11   86.49    1.80
  -1   8  11   84.79    1.90
  -1   8  11   87.59    1.90
   1   8 -11   88.59    2.20
   1  -8  11   86.29    1.90
   1   8  12    4.40    0.60
   1   8  12    4.70    0.60
  -1  -8  12    5.30    0.70
  -1   8  12    5.10    0.70
   1   8 -12    4.70    0.80
  -1   8  12    3.90    0.60
   1  -8  12    4.60    0.70
  -1  -8  13   22.40    1.20
   1   8  13   21.90    1.20
   1   8  13   21.80    1.10
  -1   8  13   21.80    1.10
   1  -8  13   21.70    1.20
   1   8  14   27.30    1.30
  -1  -8  14   26.60    1.40
  -1   8  14   24.90    1.30
   1  -8  14   27.10    1.30
   1   8  15   21.90    1.30
  -1  -8  15   22.70    1.30
  -1   8  15   21.90    1.30
   1  -8  15   19.30    1.40
   1   8  16   15.60    1.20
  -1  -8  16   18.40    1.40
  -1   8  16   16.30    1.30
   1  -8  16   16.90    1.10
  -1   8  17    9.20    1.10
  -1   9   0   69.89    1.50
   1   9   0   65.79    1.40
  -1   9  -1   76.29    1.50
   1   9   1   73.89    1.50
   1  -9   1   70.79    1.20
  -1   9   1   74.79    1.60
   1   9  -1   71.09    1.50
  -1   9  -2   33.40    1.00
  -1   9  -2   33.50    1.00
   1   9   2   36.00    1.00
   1  -9   2   33.60    0.60
   1   9  -2   32.90    0.90
   1   9  -2   34.40    1.00
  -1   9   2   34.20    1.00
  -1   9  -3   65.39    1.40
   1   9   3   65.19    1.40
  -1  -9   3   65.99    1.10
  -1   9  -3   63.59    1.40
   1  -9   3   65.09    1.10
  -1   9   3   64.19    1.40
   1   9  -3   65.39    1.50
   1   9  -3   64.99    1.30
  -1   9   3   64.19    1.20
  -1  -9   4   81.69    1.40
  -1   9  -4   81.79    1.60
  -1   9  -4   80.69    1.70
   1   9   4   83.49    1.70
   1  -9   4   81.59    1.40
  -1   9   4   77.89    1.40
   1   9  -4   80.49    1.60
   1   9  -4   80.79    1.70
  -1   9   4   81.69    1.70
  -1   9  -5   70.29    1.50
  -1  -9   5   70.69    1.30
  -1   9  -5   72.59    1.60
   1   9   5   72.79    1.60
  -1   9   5   72.19    1.60
   1   9  -5   71.59    1.60
  -1   9   5   74.39    1.30
   1   9  -5   74.49    1.50
   1  -9   5   74.19    1.30
  -1   9  -6    8.60    0.60
  -1  -9   6    6.70    0.50
   1   9   6    8.10    0.60
   1   9   6    7.90    0.60
  -1   9  -6    7.60    0.50
   1   9  -6    7.30    0.60
   1  -9   6    7.90    0.50
   1   9  -6    7.10    0.60
  -1   9   6    7.50    0.60
  -1   9   6    7.70    0.50
   1   9   7   16.20    0.70
   1   9   7   18.00    0.90
  -1   9  -7   16.50    0.80
  -1  -9   7   16.90    0.70
  -1   9  -7   16.60    1.00
   1  -9   7   17.50    0.70
   1   9  -7   16.80    1.00
  -1   9   7   17.90    0.90
  -1   9   7   16.60    0.70
   1   9   8  112.99    2.20
   1   9   8  111.79    2.30
  -1  -9   8  116.29    2.10
  -1   9  -8  114.29    2.40
   1   9  -8  114.99    2.40
  -1   9   8  113.39    2.30
   1  -9   8  117.79    2.10
  -1   9   8  116.39    2.10
  -1   9  -9   67.09    1.80
   1   9   9   66.19    1.60
   1   9   9   69.39    1.70
  -1  -9   9   66.19    1.50
   1   9  -9   68.59    1.80
   1  -9   9   68.19    1.50
  -1   9   9   66.59    1.50
  -1   9   9   66.59    1.70
  -1   9 -10   30.10    1.30
   1   9  10   25.10    1.10
  -1  -9  10   26.70    1.10
  -1   9  10   25.40    1.00
  -1   9  10   25.20    1.10
   1  -9  10   25.50    1.00
   1   9 -10   28.30    1.30
   1   9  11   46.10    1.40
  -1   9 -11   46.80    1.60
  -1  -9  11   48.00    1.40
  -1   9  11   48.80    1.40
   1   9 -11   46.50    1.70
  -1   9  11   48.00    1.40
   1  -9  11   46.10    1.30
  -1  -9  12    2.30    0.60
  -1   9 -12    2.40    0.80
   1   9  12    3.90    0.70
   1   9 -12    2.90    0.80
   1  -9  12    3.30    0.70
  -1   9  12    2.90    0.60
  -1   9  12    2.80    1.00
   1   9  13   10.80    0.80
  -1  -9  13   10.60    0.80
   1  -9  13   10.00    0.80
   1   9 -13    9.60    1.00
  -1  -9  14   32.90    1.40
   1  -9  14   34.10    1.40
  -1  -9  15   -0.30    0.70
   1  -9  15    0.30    0.70
  -1  -9  16   16.80    1.30
   1  -9  16   18.00    1.30
  -1  10   0   42.80    1.20
   1  10   0   43.40    1.20
   1  10   1   38.50    1.10
  -1  10  -1   40.20    1.10
   1  10  -1   41.20    1.10
  -1  10   1   39.90    1.10
  -1  10  -2   21.70    0.90
  -1  10  -2   21.80    0.90
   1  10   2   22.20    0.90
  -1  10   2   21.70    0.90
   1  10  -2   22.60    0.80
   1  10  -2   21.70    0.90
   1  10   3   41.60    1.20
  -1  10  -3   41.90    1.10
  -1  10  -3   39.40    1.10
   1  10  -3   38.70    1.20
  -1  10   3   41.20    1.20
   1  10  -3   40.00    1.10
   1  10   4   68.39    1.60
  -1  10  -4   69.89    1.60
  -1  10  -4   70.79    1.50
  -1  10   4   73.09    1.60
   1  10  -4   68.99    1.50
   1  10  -4   68.79    1.60
  -1  10  -5   11.70    0.80
  -1  10  -5   11.00    0.70
   1  10   5   11.30    0.80
  -1  10   5   11.80    0.80
   1  10  -5   11.30    0.90
   1  10  -5   11.20    0.70
   1  10   6  245.58    4.10
  -1  10  -6  249.97    4.20
  -1  10  -6  242.78    4.00
   1  10  -6  244.98    4.20
   1  10  -6  242.68    4.00
  -1  10   6  243.08    4.10
   1  10   7   80.59    1.90
  -1  10  -7   83.29    1.90
  -1  10  -7   82.79    1.70
  -1  10   7   83.69    1.90
   1  10  -7   86.29    2.00
   1  10   8   14.50    1.00
  -1  10  -8   14.60    1.00
   1  10  -8   15.80    1.10
   1 -10   8   14.70    0.90
  -1  10   8   15.20    1.00
  -1  10  -9   14.00    1.10
   1  10   9   11.10    0.90
  -1  10   9   12.70    1.00
   1  10  -9   13.90    1.10
   1 -10   9   12.20    0.80
  -1  10 -10    3.90    0.80
   1  10  10    6.80    0.70
   1  10 -10    5.60    0.80
  -1  10  10    5.30    0.70
   1 -10  10    6.30    0.60
   1  10  11   35.10    1.30
  -1  10 -11   32.50    1.50
   1  10 -11   33.50    1.60
  -1  10  11   33.80    1.30
   1 -10  11   33.50    1.20
   1  10  12   12.10    0.90
  -1  10 -12   11.60    1.00
   1 -10  12   12.40    0.90
   1  10 -12   11.70    1.00
  -1  10  12   12.00    0.90
  -1  10 -13   14.80    1.20
   1  10  13   14.30    1.20
   1  10 -13   15.00    1.10
  -1  11   0    7.60    0.60
   1  11   0    9.90    0.80
  -1  11  -1  263.87    4.30
   1  11   1  265.67    4.40
   1  11  -1  260.07    4.30
  -1  11   1  265.17    4.40
  -1  11  -2  336.07    5.40
  -1  11  -2  331.27    5.40
   1  11   2  338.97    5.40
   1  11  -2  339.77    5.40
   1  11  -2  335.47    5.40
  -1  11   2  343.17    5.50
  -1  11  -3   20.60    0.90
   1  11   3   19.70    0.90
  -1  11  -3   21.60    1.00
   1  11  -3   20.50    0.90
  -1  11   3   21.10    1.00
   1  11  -3   21.00    1.00
   1  11   4  154.88    2.90
  -1  11  -4  158.28    2.90
  -1  11  -4  156.88    2.80
   1  11  -4  160.78    2.80
   1  11  -4  160.28    2.90
  -1  11   4  155.28    2.90
  -1  11  -5  172.18    3.00
   1  11   5  166.08    3.10
  -1  11  -5  171.28    3.10
  -1  11   5  177.18    3.10
   1  11  -5  174.38    3.00
   1  11  -5  174.58    3.20
   1  11   6   72.89    1.70
  -1  11  -6   68.39    1.60
  -1  11  -6   69.49    1.70
   1  11  -6   67.79    1.70
  -1  11   6   65.69    1.60
   1  11  -6   70.09    1.50
  -1  11  -7   54.39    1.40
  -1  11  -7   53.39    1.50
   1  11   7   51.39    1.50
   1  11  -7   51.99    1.60
  -1  11   7   52.39    1.40
  -1  11  -8   49.60    1.50
   1  11   8   48.60    1.50
   1  11  -8   47.30    1.60
  -1  11   8   50.59    1.50
  -1  11  -9   24.20    1.30
   1  11   9   22.00    1.20
  -1  11   9   22.60    1.20
   1  11  -9   24.00    1.30
   1  11  10   70.49    1.80
  -1  11 -10   66.09    2.00
   1  11 -10   72.19    2.00
  -1  11  10   71.79    1.80
  -1  11 -11   36.30    1.60
   1  11  11   37.30    1.40
  -1  11  11   34.00    1.40
   1  11 -11   37.70    1.60
  -1  11 -12   38.20    1.70
   1  11  12   38.10    1.50
   1  11 -12   36.10    1.70
  -1  11  12   39.20    1.50
  -1  11 -13   19.40    1.50
   1  11  13   22.40    1.30
  -1  11  13   20.70    1.30
   1  11 -13   21.30    1.70
   1  11 -14   12.40    1.20
  -1  12   0    0.50    0.50
   1  12   0    1.10    0.50
   1  12   1  114.29    2.30
  -1  12  -1  113.79    2.30
  -1  12   1  106.39    2.20
   1  12  -1  113.19    2.20
  -1  12  -2  283.77    4.70
  -1  12  -2  275.17    4.60
   1  12   2  284.47    4.70
   1  12  -2  276.27    4.70
  -1  12   2  286.07    4.70
   1  12  -2  282.97    4.60
   1  12   3  112.49    2.30
  -1  12  -3  110.49    2.20
  -1  12  -3  111.09    2.30
   1  12  -3  112.39    2.20
   1  12  -3  111.59    2.30
  -1  12   3  112.69    2.30
  -1  12  -4  131.29    2.50
   1  12   4  126.59    2.60
  -1  12  -4  134.49    2.50
   1  12  -4  130.59    2.40
  -1  12   4  130.49    2.60
   1  12  -4  132.09    2.60
  -1  12  -5  140.79    2.60
  -1  12  -5  137.79    2.70
   1  12   5  139.29    2.70
  -1  12   5  139.39    2.70
   1  12  -5  142.99    2.60
   1  12  -5  139.79    2.80
   1  12   6   83.99    2.00
  -1  12  -6   82.09    2.00
  -1  12  -6   83.99    1.80
   1  12  -6   81.69    2.00
   1  12  -6   79.49    1.90
  -1  12   6   79.19    1.90
   1  12   7   36.00    1.40
  -1  12  -7   32.80    1.40
   1  12  -7   35.90    1.40
  -1  12   7   35.30    1.30
  -1  12  -8   88.69    2.10
   1  12   8   89.69    2.10
   1  12  -8   88.79    2.20
  -1  12   8   86.69    2.10
  -1  12  -9    8.00    0.90
   1  12   9    8.20    0.80
   1  12  -9    8.10    0.90
  -1  12   9    8.40    0.80
  -1  12 -10   34.10    1.50
   1  12  10   35.40    1.40
  -1  12  10   33.80    1.40
   1  12 -10   32.30    1.50
   1  12  11   45.80    1.60
  -1  12 -11   46.60    1.70
  -1  12  11   47.40    1.60
   1  12 -11   46.50    1.80
  -1  12 -12    8.60    1.00
   1  12  12    8.90    0.90
   1  12 -12    7.00    1.00
  -1  12  12    8.90    0.90
  -1  12 -13   32.80    1.70
   1  12  13   32.70    1.50
  -1  12  13   31.40    1.50
   1  12 -13   31.60    1.70
   1  12 -14    2.10    1.00
  -1  13   0   90.49    2.00
   1  13   0   92.19    2.00
  -1  13  -1    6.50    0.60
   1  13   1    5.30    0.70
  -1  13  -1    6.30    0.70
   1  13  -1    6.40    0.70
  -1  13   1    6.20    0.70
  -1  13  -2   39.00    1.30
  -1  13  -2   39.10    1.30
   1  13   2   38.30    1.30
   1  13  -2   36.80    1.20
  -1  13   2   37.50    1.30
   1  13  -2   37.10    1.30
  -1  13  -3   46.30    1.40
   1  13   3   45.80    1.40
  -1  13  -3   45.80    1.40
   1  13  -3   47.00    1.50
   1  13  -3   46.00    1.40
  -1  13   3   48.10    1.50
   1  13   4    7.20    0.70
  -1  13  -4    7.60    0.70
  -1  13  -4    7.80    0.70
  -1  13   4    7.80    0.80
   1  13  -4    7.30    0.70
   1  13  -4    7.50    0.80
   1  13   5   27.70    1.20
  -1  13  -5   29.70    1.20
  -1  13  -5   28.10    1.20
   1  13  -5   30.20    1.20
  -1  13   5   27.10    1.30
   1  13  -5   30.50    1.30
   1  13   6   62.39    1.70
  -1  13  -6   64.39    1.60
  -1  13  -6   64.79    1.80
  -1  13   6   62.79    1.70
   1  13  -6   63.09    1.80
  -1  13  -7   29.80    1.40
   1  13   7   29.20    1.30
  -1  13   7   26.30    1.30
   1  13  -7   28.50    1.40
   1  13   8   27.50    1.20
  -1  13  -8   27.00    1.40
   1  13  -8   28.50    1.40
  -1  13   8   26.70    1.30
   1  13   9   18.50    1.30
  -1  13  -9   19.20    1.30
   1  13  -9   20.00    1.40
  -1  13   9   18.90    1.20
   1  13  10   32.00    1.40
  -1  13 -10   30.20    1.50
   1  13 -10   30.50    1.60
  -1  13  10   29.90    1.40
   1  13  11   29.80    1.50
  -1  13 -11   27.10    1.50
   1  13 -11   29.60    1.60
  -1  13  11   30.10    1.40
  -1  13 -12   32.80    1.70
   1  13  12   33.40    1.50
   1  13 -12   31.80    1.80
  -1  13  12   31.30    1.60
   1  13  13   19.10    1.50
  -1  13 -13   18.60    1.30
  -1  13  13   18.90    1.40
   1  13 -13   17.40    1.30
   1  13  14    5.30    0.90
   1  14   0  278.37    4.70
  -1  14   0  270.97    4.70
  -1  14  -1   77.29    1.90
  -1  14  -1   76.59    1.80
   1  14   1   72.19    1.80
  -1  14   1   76.69    1.90
   1  14  -1   78.89    1.90
   1  14   2   22.00    1.20
  -1  14  -2   23.60    1.20
  -1  14  -2   20.30    1.20
   1  14  -2   21.10    1.10
  -1  14   2   20.80    1.10
   1  14  -2   21.90    1.20
  -1  14  -3   78.69    1.90
   1  14   3   73.79    1.90
  -1  14  -3   77.19    1.90
   1  14  -3   79.79    2.00
  -1  14   3   75.89    1.90
   1  14  -3   79.59    1.90
  -1  14  -4   12.80    1.00
   1  14   4   14.40    1.10
  -1  14  -4   11.60    0.80
   1  14  -4   10.40    0.80
  -1  14   4   12.50    0.90
   1  14  -4   11.40    0.90
  -1  14  -5    2.60    0.60
  -1  14  -5    2.30    0.70
   1  14   5    2.50    0.70
  -1  14   5    1.80    0.70
   1  14  -5    2.20    0.70
   1  14  -5    1.80    0.60
  -1  14  -6    0.10    0.60
   1  14   6    0.30    0.70
  -1  14  -6    0.50    0.60
  -1  14   6    0.90    0.70
   1  14  -6    0.10    0.70
  -1  14  -7   25.60    1.40
   1  14   7   26.10    1.30
   1  14  -7   26.80    1.50
  -1  14   7   24.60    1.20
   1  14   8    8.90    0.90
  -1  14  -8    7.30    0.90
  -1  14   8    8.40    0.90
   1  14  -8    8.60    0.90
   1  14   9    4.40    0.80
  -1  14  -9    3.00    0.80
  -1  14   9    3.30    0.80
   1  14  -9    4.40    0.90
   1  14  10    3.40    0.80
  -1  14 -10    2.20    0.80
   1  14 -10    2.50    0.80
  -1  14  10    4.20    0.80
  -1  14 -11   34.90    1.80
   1  14  11   33.50    1.60
   1  14 -11   35.30    1.70
  -1  14  11   33.70    1.60
  -1  14 -12   42.80    2.00
   1  14  12   48.00    1.80
  -1  14  12   44.90    1.80
   1  14 -12   43.70    1.90
   1  14  13   13.80    1.10
  -1  14 -13   13.90    1.40
  -1  14  13   13.80    1.10
   1  15   0    4.50    0.70
  -1  15   0    3.00    0.70
  -1  15  -1   13.60    1.10
   1  15   1   15.10    1.20
  -1  15  -1   12.90    1.10
   1  15  -1   12.80    0.90
  -1  15   1   15.80    1.10
   1  15  -1   14.50    1.10
  -1  15  -2   27.30    1.30
   1  15   2   25.50    1.30
  -1  15  -2   27.30    1.30
  -1  15   2   28.90    1.30
   1  15  -2   26.40    1.20
   1  15  -2   25.90    1.40
  -1  15  -3   22.60    1.20
   1  15   3   19.80    1.20
  -1  15  -3   20.40    1.20
  -1  15   3   22.60    1.30
   1  15  -3   21.40    1.30
   1  15  -3   21.40    1.20
   1  15   4   39.00    1.50
  -1  15  -4   38.40    1.50
  -1  15  -4   41.40    1.50
  -1  15   4   38.20    1.50
   1  15  -4   39.20    1.50
   1  15  -4   37.90    1.40
   1  15   5   13.00    1.10
  -1  15  -5   12.60    0.90
  -1  15  -5   14.20    1.10
   1  15  -5   14.70    1.20
  -1  15   5   10.30    0.90
   1  15  -5   12.50    1.30
  -1  15  -6   29.80    1.50
   1  15   6   30.70    1.40
  -1  15   6   34.80    1.50
   1  15  -6   30.20    1.50
  -1  15  -7   12.50    1.00
   1  15   7   10.70    0.90
  -1  15   7   13.40    1.00
   1  15  -7   12.10    1.00
  -1  15  -8    1.80    0.80
   1  15   8    3.10    0.80
  -1  15   8    1.90    0.80
   1  15  -8    1.00    0.80
   1  15   9    6.30    0.90
  -1  15  -9    7.50    0.90
  -1  15   9    6.60    0.90
   1  15  -9    6.00    0.90
   1  15  10   21.70    1.40
  -1  15 -10   24.10    1.60
   1  15 -10   21.60    1.60
  -1  15  10   25.80    1.50
   1  15  11   11.30    1.10
  -1  15 -11   10.50    1.10
   1  15 -11   11.10    1.10
  -1  15  11   10.50    1.10
   1  15  12    0.10    0.80
  -1  15 -12   -2.10    0.80
   1  15 -12   -1.00    1.00
  -1  15  12    1.20    0.80
  -1  16   0   18.40    1.20
   1  16   0   19.90    1.20
  -1  16  -1    5.00    0.80
  -1  16  -1    4.20    0.80
   1  16   1    3.70    0.80
   1  16  -1    5.30    0.80
  -1  16   1    5.00    0.80
   1  16  -1    5.60    0.80
   1  16   2    6.80    0.90
  -1  16  -2    6.50    0.80
  -1  16  -2    7.70    0.80
   1  16  -2    6.50    0.80
  -1  16   2    8.30    0.90
   1  16  -2    7.00    0.80
  -1  16  -3   49.20    1.70
  -1  16  -3   48.80    1.70
   1  16   3   49.60    1.70
   1  16  -3   46.20    1.60
  -1  16   3   49.80    1.70
   1  16  -3   48.40    1.80
  -1  16  -4   40.10    1.50
   1  16   4   39.90    1.60
  -1  16  -4   39.90    1.60
   1  16  -4   40.80    1.50
   1  16  -4   41.20    1.60
  -1  16   4   40.80    1.60
  -1  16  -5    2.00    0.70
  -1  16  -5    0.80    0.70
   1  16   5    1.80    0.80
   1  16  -5    1.50    0.70
  -1  16   5    2.10    0.80
  -1  16  -6   19.60    1.40
   1  16   6   18.70    1.20
   1  16  -6   20.00    1.40
  -1  16   6   19.70    1.40
   1  16   7   10.50    1.00
  -1  16  -7    9.20    1.00
  -1  16   7   11.30    1.00
   1  16  -7   10.90    1.00
  -1  16  -8   -0.70    0.80
   1  16   8   -0.30    0.80
  -1  16   8   -0.70    0.80
   1  16  -8   -0.70    0.80
   1  16   9   23.30    1.50
  -1  16  -9   23.80    1.60
   1  16  -9   25.50    1.60
  -1  16   9   24.80    1.50
  -1  16 -10    5.40    1.00
   1  16  10    6.00    0.90
   1  16 -10    5.30    1.00
  -1  16  10    6.50    1.00
  -1  16 -11    7.20    1.10
   1  16 -11    7.50    1.60
   1  17   0   22.20    1.40
  -1  17   0   24.60    1.40
  -1  17   0   19.80    1.40
  -1  17  -1   19.70    1.30
   1  17   1   17.80    1.30
  -1  17  -1   17.20    1.30
   1  17  -1   19.10    1.30
   1  17  -1   18.10    1.30
  -1  17   1   17.90    1.30
  -1  17  -2    9.70    1.00
   1  17   2   10.20    1.00
  -1  17  -2    9.20    0.90
  -1  17   2    9.70    1.00
   1  17  -2    8.80    0.90
   1  17  -2   10.30    1.00
  -1  17  -3   12.50    1.00
   1  17   3   12.90    1.00
  -1  17  -3   13.70    1.00
   1  17  -3   12.30    1.00
  -1  17   3   14.30    1.20
   1  17  -3   14.80    1.20
  -1  17  -4    0.50    0.70
   1  17   4   -0.10    0.70
  -1  17  -4    1.30    0.80
  -1  17   4    2.00    0.80
   1  17  -4    1.50    0.80
   1  17  -4    1.90    0.80
   1  17   5    4.60    0.90
  -1  17  -5    4.80    0.80
  -1  17   5    3.50    0.90
   1  17  -5    4.70    0.90
  -1  17  -6   28.10    1.60
   1  17   6   25.10    1.50
   1  17  -6   26.60    1.50
  -1  17   6   26.50    1.40
   1  17   7    2.10    0.90
  -1  17  -7    2.40    0.80
   1  17  -7    2.00    0.90
  -1  17   7    2.30    0.90
  -1  17  -8   18.50    1.30
   1  17   8   20.70    1.50
   1  17  -8   23.30    1.60
  -1  17   8   20.10    1.50
   1  17   9   16.50    1.80
  -1  17  -9   16.00    1.20
   1  17  -9   14.60    1.20
  -1  17   9   13.50    1.20
  -1  17 -10    2.80    1.00
   1  18   0   13.40    1.00
   1  18   0   16.50    1.30
  -1  18   0   16.00    1.40
  -1  18   0   14.60    1.30
   1  18   1    9.40    1.00
  -1  18  -1    8.90    0.90
  -1  18  -1    7.30    1.00
   1  18  -1    7.10    0.90
   1  18  -1    7.30    0.90
  -1  18   1    7.60    0.90
   1  18   2    2.10    0.80
  -1  18  -2    2.20    0.80
  -1  18  -2    2.10    0.80
   1  18  -2    2.00    0.80
   1  18  -2    2.00    0.80
  -1  18   2    1.90    0.80
   1  18   3   12.80    1.10
  -1  18  -3   15.50    1.10
  -1  18  -3   15.40    1.10
   1  18  -3   17.50    1.50
   1  18  -3   17.10    1.40
  -1  18   3   17.10    1.20
  -1  18  -4   12.80    1.10
  -1  18  -4   15.10    1.10
   1  18   4   11.90    1.10
   1  18  -4   12.70    1.10
  -1  18   4   13.10    1.10
  -1  18  -5    4.30    0.90
   1  18   5    5.10    1.00
  -1  18   5    5.10    1.00
   1  18  -5    4.60    0.90
   1  18   6    2.70    0.90
  -1  18  -6    0.90    0.80
  -1  18   6    1.80    0.90
   1  18  -6    1.30    0.80
  -1  18  -7    6.50    1.00
   1  18   7    7.10    1.20
   1  18  -7    6.90    1.00
  -1  18   7    6.10    1.10
  -1  18  -8    2.70    0.90
   1  18  -8    2.40    0.90
  -1  18  -9    8.50    1.20
   1  19   0    3.90    0.90
  -1  19   0    5.50    1.00
   1  19   0    4.10    0.90
   1  19   1    0.60    0.80
  -1  19  -1   -0.60    0.80
  -1  19   1    0.00    0.80
   1  19  -1    0.70    0.80
   1  19  -1    0.20    0.80
  -1  19  -2   11.70    1.10
   1  19   2   10.80    1.10
   1  19  -2   13.40    1.10
   1  19  -2   13.80    1.10
  -1  19   2   11.10    1.10
   1  19   3   14.90    1.20
  -1  19  -3   11.70    1.10
   1  19  -3   15.20    1.20
   1  19  -3   12.30    1.10
  -1  19   3   11.60    1.10
   1  19   4    0.70    0.90
   1  19  -4    0.40    0.90
  -1  19   4    0.40    0.80
   1  19  -5    0.90    0.90
   1  19  -6    9.80    1.10
   1  20   0   38.30    1.80
   1  20   0   37.50    1.80
  -1  20   0   40.90    1.80
   1  20   1    7.80    1.00
   1  20   1    8.30    1.20
  -1  20  -1    6.60    1.10
   1  20  -1    6.50    1.00
   1  20  -1    5.40    1.00
  -1  20  -2   -0.60    0.90
   1  20  -2    1.90    0.90
   1  20  -2    2.30    0.90
  -1  20  -3   13.70    1.20
   1  20  -3   13.20    1.20
   1  20  -4    5.20    1.00
  -2   0   0   11.50    0.30
   2   0  -1  479.65    7.30
   2   0   1  479.15    7.40
  -2   0   1  501.05    7.40
  -2   0   2 3108.79   50.99
   2   0  -2 3128.09   52.19
   2   0   2 3089.49   51.29
  -2   0   3 9595.94  143.99
   2   0  -3 9757.02  153.08
  -2   0   3 9999.00  151.68
   2   0   3 9501.55  149.69
  -2   0   4 4823.82   81.39
  -2   0   4 4958.10   76.19
   2   0   4 4897.61   84.09
   2   0   5   35.00    0.80
  -2   0   5   36.00    0.60
  -2   0   6 1027.10   16.10
   2   0   6 1027.10   16.10
  -2   0   6 1042.40   15.50
   2   0   7  341.47    5.30
  -2   0   7  352.66    5.10
  -2   0   7  339.27    5.30
  -2   0   8   83.09    1.40
   2   0   8   84.59    1.60
  -2   0   8   83.99    1.60
  -2   0   9    1.40    0.40
   2   0   9    1.50    0.50
  -2   0   9    1.70    0.20
   2   0  10   52.99    1.30
  -2   0  11  129.89    2.50
   2   0  11  133.99    2.50
   2   0  12   36.70    1.20
  -2   0  12   34.40    1.20
  -2   0  13  140.99    2.80
   2   0  13  139.09    2.70
   2   0  14   79.19    2.00
  -2   0  14   80.29    2.00
  -2   0  15   76.39    2.00
   2   0  15   79.39    2.00
   2   0  16   96.19    2.40
  -2   0  16   95.09    2.30
  -2   0  17    2.60    0.80
   2   0  17    2.60    0.80
  -2   1   0  542.15    8.10
  -2  -1   0  532.05    8.00
  -2   1   0  534.05    8.20
   2   1   1   20.70    0.40
  -2  -1   1   20.30    0.40
  -2   1  -1   20.40    0.50
  -2   1  -1   20.00    0.40
   2  -1   1   20.90    0.40
  -2   1   1   20.80    0.40
  -2   1   1   20.40    0.40
   2   1  -1   19.60    0.40
  -2  -1   2  874.61   12.90
   2   1   2  820.32   12.80
  -2   1   2  866.91   12.80
  -2   1   2  847.42   12.80
   2  -1   2  850.21   12.90
   2   1  -2  849.72   12.90
   2   1   3 4451.55   73.99
  -2  -1   3 4573.44   73.29
  -2   1   3 4147.29   73.49
   2   1  -3 4458.85   76.19
  -2   1   3 4386.16   69.89
   2   1   4  382.56    5.90
  -2  -1   4  385.46    5.80
   2  -1   4  395.56    5.90
  -2   1   4  385.26    5.80
  -2  -1   5 1211.28   18.30
   2   1   5 1157.28   18.20
  -2   1   5 1196.68   26.20
   2   1  -5 1148.59   17.70
  -2   1   5 1191.08   17.70
   2  -1   5 1168.68   18.10
  -2  -1   6    7.70    0.50
   2   1   6    7.40    0.50
  -2   1   6    8.00    0.40
  -2   1   6    8.50    0.50
   2  -1   6    7.30    0.50
  -2  -1   7   51.99    0.90
   2   1   7   49.70    1.10
  -2  -1   7   49.99    1.10
  -2   1   7   50.59    1.10
   2  -1   7   50.99    1.10
  -2   1   7   49.90    0.90
  -2  -1   8  244.88    4.00
   2   1   8  253.87    4.00
  -2  -1   8  254.87    3.80
   2  -1   8  248.48    4.00
  -2   1   8  248.98    4.00
  -2   1   8  252.67    3.80
   2   1   9   89.19    1.70
  -2  -1   9   84.59    1.70
  -2   1   9   85.79    1.50
  -2   1   9   86.99    1.70
   2  -1   9   83.99    1.70
  -2  -1  10  116.99    2.20
   2   1  10  118.19    2.20
  -2   1  10  117.79    2.20
   2  -1  10  116.99    2.20
   2   1  11   52.69    1.20
  -2  -1  11   51.09    1.40
   2   1  11   51.49    1.40
  -2   1  11   50.99    1.40
   2  -1  11   52.09    1.40
   2   1  12   86.49    1.90
  -2  -1  12   81.69    1.90
  -2   1  12   83.19    1.90
   2  -1  12   84.19    1.90
   2   1  13  178.28    3.30
  -2  -1  13  174.08    3.30
   2  -1  13  174.88    3.20
  -2   1  13  175.48    3.20
  -2  -1  14   11.50    0.90
   2   1  14   12.20    0.90
   2  -1  14    9.20    0.80
  -2   1  14   10.60    0.80
   2   1  15   60.19    1.80
  -2  -1  15   59.29    1.80
  -2   1  15   60.79    1.80
   2  -1  15   63.59    1.80
  -2  -1  16   14.00    1.10
   2   1  16   13.20    1.00
   2  -1  16   14.30    1.00
  -2   1  16   12.40    0.90
   2   1  17   24.80    1.50
  -2  -1  17   25.40    1.50
  -2   1  17   25.10    1.50
   2  -1  17   24.10    1.40
  -2  -2   0    6.30    0.20
  -2   2   0    7.00    0.30
  -2   2   0    6.20    0.40
   2   2   1  599.84    8.70
  -2   2  -1  582.04    8.80
  -2   2  -1  566.14    8.90
  -2  -2   1  590.04    8.70
   2   2   1  568.34    9.00
  -2   2   1  590.34    8.80
   2  -2   1  587.74    8.80
   2   2  -1  576.74    8.80
   2   2  -1  584.44    8.70
  -2   2   1  555.84    8.80
  -2  -2   2  149.49    2.30
   2   2   2  152.78    2.30
  -2   2  -2  147.39    2.30
  -2   2  -2  152.08    2.30
  -2   2   2  151.38    2.30
   2  -2   2  155.58    2.30
   2   2  -2  147.79    2.30
   2   2  -2  152.68    2.40
  -2   2   2  151.38    2.30
   2   2   3  172.58    2.70
  -2   2  -3  172.28    2.70
  -2   2  -3  175.88    2.70
  -2  -2   3  176.88    2.70
  -2   2   3  172.28    2.70
  -2   2   3  175.88    2.70
   2  -2   3  173.98    2.70
   2   2  -3  169.48    2.60
   2   2   4    1.60    0.30
  -2   2  -4    2.00    0.30
  -2  -2   4    1.60    0.30
   2  -2   4    1.20    0.30
  -2   2   4    1.40    0.30
  -2   2   4    1.60    0.20
   2   2  -4    1.90    0.30
   2   2   5    0.90    0.30
  -2  -2   5    1.30    0.30
   2   2  -5    1.80    0.40
  -2   2   5    1.10    0.30
  -2   2   5    1.40    0.20
   2  -2   5    1.50    0.30
   2   2   6   79.39    1.50
  -2  -2   6   77.79    1.50
   2  -2   6   81.39    1.50
  -2   2   6   79.09    1.40
  -2   2   6   80.09    1.50
   2   2  -6   79.79    1.60
   2   2   7   35.60    0.90
   2  -2   7   34.60    0.90
   2   2  -7   35.30    1.00
  -2   2   7   33.90    0.80
  -2   2   7   33.70    0.90
  -2  -2   8   82.79    1.60
   2   2   8   85.89    1.60
   2   2   8   86.89    1.70
   2  -2   8   82.39    1.60
  -2   2   8   83.99    1.50
  -2   2   8   87.39    1.70
  -2  -2   9  146.69    2.60
   2   2   9  149.49    2.50
   2   2   9  145.29    2.60
  -2   2   9  147.59    2.60
  -2   2   9  149.39    2.40
   2  -2   9  150.38    2.60
   2   2  10   35.00    1.10
   2   2  10   34.00    0.90
  -2  -2  10   33.50    1.00
   2  -2  10   33.00    1.00
  -2   2  10   33.50    0.80
  -2   2  10   33.20    1.10
  -2  -2  11   17.90    0.90
   2   2  11   17.00    0.90
   2   2  11   18.50    0.80
  -2   2  11   17.80    0.90
   2  -2  11   19.60    1.00
  -2  -2  12    4.30    0.60
   2   2  12    4.70    0.60
  -2   2  12    3.90    0.60
   2  -2  12    3.40    0.50
  -2  -2  13    1.80    0.70
   2   2  13    3.10    0.60
  -2   2  13    2.70    0.70
   2  -2  13    2.00    0.60
   2   2  14   59.19    1.60
  -2  -2  14   58.99    1.60
  -2   2  14   62.29    1.70
   2  -2  14   57.09    1.70
  -2  -2  15    6.30    0.80
   2   2  15    8.10    0.90
  -2   2  15    6.40    0.70
   2  -2  15    7.70    0.90
  -2  -2  16   61.89    1.90
   2   2  16   63.69    1.90
   2  -2  16   63.09    1.90
  -2   2  16   62.09    1.90
   2   2  17    2.80    0.80
  -2  -2  17    5.40    0.90
  -2   2  17    3.20    0.80
   2  -2  17    2.90    0.80
   2   3   0   55.89    1.00
  -2   3   0   56.59    0.90
  -2  -3   0   54.59    0.90
  -2   3   0   57.39    1.00
  -2   3  -1 1729.73   25.40
   2   3   1 1650.13   27.00
  -2   3  -1 1669.43   25.10
  -2  -3   1 1689.73   27.30
   2   3   1 1733.23   25.40
   2  -3   1 1670.43   25.00
  -2   3   1 1727.73   33.60
  -2   3   1 1683.63   24.90
   2   3  -1 1657.13   25.00
  -2  -3   2  438.66    6.60
  -2   3  -2  444.76    6.80
  -2   3  -2  438.86    6.80
   2   3   2  437.56    9.20
   2   3   2  435.46    6.70
  -2   3   2  427.76    8.40
   2  -3   2  436.76    6.50
   2   3  -2  423.26    6.60
  -2   3   2  440.26    6.70
   2   3  -2  434.46    6.60
   2   3   3  187.58    2.90
  -2   3  -3  189.68    3.00
   2   3   3  191.68    3.00
  -2  -3   3  193.58    2.90
  -2   3  -3  190.58    3.00
  -2   3   3  192.98    2.90
  -2   3   3  192.08    3.00
   2   3  -3  191.58    2.90
   2   3  -3  191.28    3.00
   2  -3   3  191.98    2.90
   2   3   4  214.38    3.30
  -2   3  -4  212.58    3.30
  -2  -3   4  214.08    3.30
  -2   3  -4  210.58    3.30
   2   3   4  209.58    3.30
   2   3  -4  203.28    3.30
   2  -3   4  205.58    3.30
  -2   3   4  219.08    3.30
  -2   3   4  215.98    3.30
   2   3  -4  214.78    3.20
   2   3   5  298.87    4.60
   2   3   5  302.17    4.60
  -2  -3   5  310.97    4.60
  -2   3  -5  305.67    4.70
   2   3  -5  294.57    4.70
  -2   3   5  306.47    4.60
  -2   3   5  303.57    4.60
   2  -3   5  297.27    4.60
   2   3   6   66.29    1.30
   2   3   6   64.39    1.30
  -2  -3   6   66.49    1.30
  -2   3  -6   66.99    1.40
  -2   3   6   65.39    1.30
  -2   3   6   66.19    1.20
   2   3  -6   66.59    1.40
   2  -3   6   65.59    1.30
  -2  -3   7  215.88    3.50
   2   3   7  216.98    3.40
   2   3   7  220.78    3.40
   2  -3   7  215.68    3.50
  -2   3   7  214.88    3.40
   2   3  -7  208.68    3.60
  -2   3   7  215.88    3.50
  -2  -3   8    1.80    0.40
   2   3   8    2.30    0.40
   2   3   8    2.00    0.40
  -2   3   8    2.20    0.40
   2   3  -8    1.90    0.50
  -2   3   8    2.50    0.30
   2  -3   8    2.80    0.40
  -2  -3   9  232.68    3.80
   2   3   9  234.98    3.80
   2   3   9  228.08    3.80
  -2   3   9  237.28    3.70
  -2   3   9  233.98    3.80
   2  -3   9  230.88    3.80
  -2  -3  10   81.59    1.70
   2   3  10   83.79    1.70
   2   3  10   83.39    1.70
  -2   3  10   79.69    1.70
  -2   3  10   82.89    1.60
   2  -3  10   83.69    1.80
  -2  -3  11  204.48    3.60
   2   3  11  211.08    3.50
   2   3  11  206.78    3.60
  -2   3  11  215.08    3.60
   2  -3  11  212.78    3.60
   2   3  12    4.70    0.60
   2   3  12    4.40    0.50
  -2  -3  12    4.30    0.60
  -2   3  12    4.60    0.60
   2  -3  12    4.80    0.60
   2   3  13   34.70    1.30
  -2  -3  13   34.80    1.30
  -2   3  13   32.60    1.30
   2  -3  13   32.60    1.20
  -2  -3  14   16.40    1.10
   2   3  14   18.00    1.10
  -2   3  14   17.20    1.10
   2  -3  14   14.30    1.00
   2   3  15   48.90    1.60
  -2  -3  15   45.90    1.60
   2  -3  15   44.90    1.60
  -2   3  15   45.80    1.50
  -2  -3  16    0.50    0.70
   2   3  16    1.10    0.80
   2  -3  16    1.20    0.70
  -2   3  16    1.20    0.70
  -2  -3  17    9.70    1.00
   2   3  17    8.20    0.90
  -2   3  17    7.80    0.90
   2  -3  17    8.30    0.90
  -2   4   0    2.40    0.20
  -2   4   0    2.60    0.30
   2   4   0    2.40    0.30
  -2  -4   1   45.70    0.70
  -2   4  -1   46.30    0.90
   2   4   1   43.60    0.70
   2   4   1   47.20    0.90
  -2   4  -1   45.90    0.90
  -2   4   1   45.10    0.80
   2   4  -1   45.70    0.80
   2  -4   1   45.60    0.80
  -2   4   1   46.60    0.90
  -2  -4   2    8.80    0.30
  -2   4  -2    9.20    0.40
   2   4   2    9.50    0.30
  -2   4  -2    9.30    0.50
   2   4   2    9.30    0.50
   2   4  -2    9.40    0.40
   2   4  -2    9.00    0.50
  -2   4   2    9.00    0.40
   2  -4   2    9.00    0.40
  -2   4   2    9.70    0.50
   2   4   3   23.60    0.70
  -2  -4   3   23.00    0.60
  -2   4  -3   23.30    0.70
  -2   4  -3   22.40    0.60
   2   4   3   23.20    0.50
   2   4  -3   24.20    0.70
   2  -4   3   23.60    0.60
   2   4  -3   23.90    0.50
  -2   4   3   22.80    0.60
  -2   4   3   22.70    0.60
  -2   4  -4  160.98    2.60
   2   4   4  156.58    2.60
   2   4   4  164.48    2.50
  -2   4  -4  163.58    2.60
  -2  -4   4  162.88    2.50
  -2   4   4  161.38    2.60
   2   4  -4  163.18    2.50
   2   4  -4  165.08    2.70
  -2   4   4  161.18    2.50
   2  -4   4  160.58    2.60
   2   4   5   92.09    1.60
   2   4   5   89.39    1.60
  -2   4  -5   90.19    1.60
  -2  -4   5   92.39    1.60
  -2   4  -5   91.99    1.70
   2   4  -5   90.79    1.50
   2  -4   5   90.09    1.60
   2   4  -5   92.19    1.70
  -2   4   5   91.49    1.60
  -2   4   5   94.59    1.60
   2   4   6   26.10    0.70
   2   4   6   23.70    0.70
  -2  -4   6   24.40    0.70
  -2   4  -6   24.20    0.80
  -2   4   6   23.80    0.70
   2   4  -6   25.10    0.90
  -2   4   6   23.20    0.70
   2  -4   6   26.00    0.80
   2   4   7   74.59    1.50
   2   4   7   75.39    1.40
  -2  -4   7   74.89    1.50
  -2   4  -7   74.79    1.60
  -2   4   7   75.59    1.50
  -2   4   7   76.59    1.40
   2  -4   7   72.29    1.50
   2   4  -7   72.59    1.60
   2   4   8  133.59    2.30
  -2  -4   8  132.99    2.30
   2   4   8  132.29    2.30
  -2   4   8  136.49    2.30
   2  -4   8  132.89    2.30
  -2   4   8  131.59    2.30
   2   4  -8  134.99    2.50
   2   4   9   29.40    0.90
  -2  -4   9   30.00    1.00
   2   4   9   29.20    0.90
  -2   4   9   31.00    0.90
   2  -4   9   28.70    1.00
  -2   4   9   28.90    0.90
   2   4  -9   31.40    1.10
   2   4  10   92.29    1.80
  -2  -4  10   88.59    1.80
   2   4  10   92.09    1.80
  -2   4  10   90.39    1.90
   2  -4  10   91.79    1.80
  -2   4  10   89.09    1.70
  -2  -4  11    9.90    0.70
   2   4  11   10.90    0.80
   2   4  11   11.30    0.80
  -2   4  11   11.20    0.70
   2  -4  11   12.30    0.80
   2   4  12   21.40    0.90
   2   4  12   19.20    1.00
  -2  -4  12   18.40    0.90
  -2   4  12   18.80    1.00
   2  -4  12   18.60    1.00
  -2  -4  13    6.50    0.70
   2   4  13    4.70    0.70
   2  -4  13    4.10    0.70
  -2   4  13    5.00    0.70
   2   4  14   13.40    0.90
  -2  -4  14   12.10    0.90
   2  -4  14   12.90    0.90
  -2   4  14   12.90    0.90
  -2  -4  15    1.90    0.70
   2   4  15    2.40    0.70
  -2   4  15    1.50    0.70
   2  -4  15    1.70    0.70
   2   4  16    8.70    0.90
  -2  -4  16    6.40    0.90
   2  -4  16    6.20    0.90
  -2   4  16    7.40    0.90
   2   4  17    3.40    0.80
  -2  -4  17    5.00    0.90
   2  -4  17    5.80    0.90
  -2   4  17    4.40    0.80
  -2   5   0  857.11   12.80
   2   5   0  894.51   13.50
  -2   5   0  835.42   13.20
  -2   5  -1  245.28    3.70
  -2  -5   1  244.08    3.60
  -2   5  -1  240.48    3.70
   2   5   1  232.98    3.70
   2   5   1  236.18    3.50
   2  -5   1  243.88    3.60
  -2   5   1  242.08    3.60
   2   5  -1  246.78    3.70
  -2   5   1  245.28    3.80
  -2   5  -2   87.69    1.50
   2   5   2   86.89    1.50
  -2   5  -2   89.69    1.50
   2   5   2   87.09    1.30
  -2  -5   2   87.39    1.40
  -2   5   2   87.39    1.40
   2   5  -2   87.09    1.50
  -2   5   2   85.79    1.50
   2  -5   2   84.09    1.40
  -2  -5   3  207.48    3.20
   2   5   3  208.08    3.20
  -2   5  -3  207.58    3.30
  -2   5  -3  207.28    3.30
   2   5   3  212.48    3.30
   2   5  -3  210.58    3.40
  -2   5   3  211.38    3.30
  -2   5   3  210.48    3.20
   2  -5   3  209.28    3.20
   2   5  -3  207.98    3.20
   2   5   4    5.80    0.40
  -2   5  -4    5.60    0.50
  -2  -5   4    5.60    0.40
  -2   5  -4    4.20    0.40
   2   5   4    5.60    0.40
   2  -5   4    5.30    0.30
  -2   5   4    4.70    0.30
   2   5  -4    5.40    0.50
   2   5  -4    6.10    0.40
  -2   5   4    5.30    0.40
   2   5   5  375.36    5.80
  -2  -5   5  372.16    5.70
  -2   5  -5  374.86    5.70
  -2   5  -5  376.16    5.80
   2   5   5  374.26    5.60
  -2   5   5  374.06    5.70
   2  -5   5  372.76    5.70
  -2   5   5  375.96    5.70
   2   5  -5  380.16    5.80
   2   5  -5  380.66    5.60
  -2   5  -6   25.00    0.90
   2   5   6   24.60    0.80
  -2  -5   6   24.50    0.70
  -2   5  -6   25.50    0.70
   2   5   6   23.90    0.70
   2  -5   6   25.90    0.70
  -2   5   6   25.80    0.70
  -2   5   6   24.80    0.80
   2   5  -6   24.70    0.90
   2   5  -6   24.50    0.60
  -2  -5   7  665.93    9.90
  -2   5  -7  664.73   10.00
   2   5   7  651.53    9.90
   2   5   7  647.74    9.90
   2  -5   7  665.93    9.90
  -2   5   7  658.23    9.90
   2   5  -7  666.53   10.00
  -2   5   7  674.53    9.90
   2   5   8  109.69    2.00
  -2   5  -8  108.29    2.10
   2   5   8  104.89    1.90
  -2  -5   8  110.79    2.00
   2   5  -8  106.69    2.10
  -2   5   8  107.29    1.90
  -2   5   8  103.39    1.90
   2  -5   8  107.59    2.00
  -2  -5   9   50.29    1.20
   2   5   9   48.60    1.20
   2   5   9   50.29    1.20
  -2   5   9   49.50    1.20
   2  -5   9   49.50    1.20
   2   5  -9   51.89    1.40
  -2   5   9   48.70    1.20
  -2  -5  10    4.80    0.60
   2   5  10    4.50    0.50
   2   5  10    3.40    0.50
  -2   5  10    4.10    0.50
   2  -5  10    3.90    0.60
   2   5 -10    3.40    0.60
  -2   5  10    4.50    0.50
  -2  -5  11    7.70    0.70
   2   5  11    6.40    0.60
   2   5  11    7.20    0.60
   2  -5  11    6.80    0.60
  -2   5  11    5.80    0.60
  -2   5  11    5.90    0.50
   2   5  12    9.40    0.70
  -2  -5  12   10.80    0.80
   2   5  12   10.60    0.70
   2  -5  12   11.40    0.80
  -2   5  12   13.10    0.90
   2   5  13   50.89    1.50
  -2  -5  13   50.09    1.50
   2  -5  13   55.99    1.60
  -2   5  13   54.59    1.50
  -2  -5  14    9.60    0.90
   2   5  14    7.90    0.80
   2  -5  14    7.30    0.80
  -2   5  14    5.50    0.70
   2   5  15   47.00    1.60
  -2  -5  15   47.80    1.60
  -2   5  15   45.70    1.60
   2  -5  15   45.70    1.60
  -2  -5  16    9.30    0.90
   2   5  16    8.90    0.90
  -2   5  16    7.90    0.90
   2  -5  16   10.10    1.00
  -2  -5  17   24.10    1.50
   2   5  17   23.50    1.40
   2  -5  17   24.40    1.50
  -2   5  17   25.50    1.50
  -2   6   0    0.90    0.30
   2  -6   0    0.90    0.20
   2   6   0    0.80    0.30
  -2  -6   1   62.19    1.00
  -2   6  -1   63.79    1.20
   2   6   1   61.99    1.20
  -2   6   1   65.39    1.00
   2   6  -1   62.39    1.20
  -2   6   1   63.39    1.20
   2  -6   1   64.19    1.00
  -2   6  -2  518.35    7.70
   2   6   2  503.35    7.60
  -2  -6   2  521.15    7.70
  -2   6  -2  531.15    7.80
   2   6   2  505.35    7.80
   2   6  -2  521.95    7.80
  -2   6   2  517.95    7.80
   2  -6   2  516.35    7.70
  -2   6   2  519.05    7.60
   2   6  -2  513.45    7.70
  -2   6  -3   68.19    1.30
   2   6   3   69.99    1.40
   2   6   3   69.39    1.10
  -2  -6   3   69.69    1.20
  -2   6  -3   68.99    1.30
   2   6  -3   68.19    1.40
   2   6  -3   66.89    1.20
  -2   6   3   68.39    1.20
   2  -6   3   68.69    1.20
  -2  -6   4  441.06    6.50
   2   6   4  416.86    6.60
  -2   6  -4  421.76    6.60
   2   6   4  438.36    6.40
  -2   6  -4  431.16    6.60
   2   6  -4  430.66    6.50
  -2   6   4  435.16    6.50
   2   6  -4  441.56    6.70
   2  -6   4  444.66    6.50
  -2   6   4  440.66    6.60
  -2   6  -5    1.90    0.40
  -2  -6   5    1.70    0.30
   2   6   5    1.30    0.30
   2   6   5    1.20    0.30
  -2   6  -5    1.10    0.40
   2   6  -5    1.20    0.40
  -2   6   5    1.30    0.40
   2  -6   5    1.30    0.30
   2   6  -5    1.20    0.30
  -2   6   5    1.50    0.30
  -2   6  -6   27.50    0.90
   2   6   6   27.20    0.90
  -2  -6   6   27.20    0.70
   2   6   6   27.10    0.70
  -2   6  -6   26.70    0.80
   2   6  -6   27.40    0.70
  -2   6   6   27.00    0.80
  -2   6   6   27.30    0.80
   2  -6   6   27.90    0.80
   2   6  -6   26.30    1.00
   2   6   7   55.99    1.30
   2   6   7   52.89    1.10
  -2  -6   7   54.89    1.20
  -2   6  -7   55.09    1.20
  -2   6  -7   55.19    1.30
  -2   6   7   54.09    1.20
   2   6  -7   54.39    1.00
   2   6  -7   54.19    1.30
  -2   6   7   54.89    1.20
   2  -6   7   52.49    1.20
   2   6   8  370.36    5.90
  -2  -6   8  373.76    5.80
  -2   6  -8  372.46    6.00
   2   6   8  370.36    5.80
   2   6  -8  386.96    6.00
   2  -6   8  373.56    5.80
  -2   6   8  374.66    5.80
  -2   6   8  379.36    5.80
   2   6   9    6.60    0.50
  -2   6  -9    5.60    0.60
   2   6   9    7.00    0.50
  -2  -6   9    6.20    0.50
  -2   6   9    6.00    0.50
   2   6  -9    5.80    0.60
   2  -6   9    6.30    0.60
  -2   6   9    6.40    0.50
   2   6  10   13.90    0.90
  -2  -6  10   13.20    0.80
   2   6  10   13.10    0.80
   2   6 -10   11.80    0.90
  -2   6  10   15.20    0.80
  -2   6  10   15.70    0.80
   2  -6  10   15.00    0.90
   2   6  11   20.00    1.00
  -2  -6  11   22.90    1.00
   2   6  11   20.10    1.00
  -2   6  11   22.20    1.00
   2   6 -11   22.00    1.20
   2  -6  11   22.50    1.00
  -2   6  11   21.30    0.90
  -2  -6  12    4.00    0.70
   2   6  12    4.80    0.60
   2   6  12    3.50    0.60
   2  -6  12    4.10    0.70
  -2   6  12    5.10    0.60
   2   6  13  106.19    2.90
   2   6  13  106.39    2.20
  -2  -6  13  102.99    2.30
   2  -6  13  107.09    2.30
  -2   6  13  104.49    2.30
  -2  -6  14   11.20    0.90
   2   6  14    8.90    0.80
  -2   6  14   10.60    0.90
   2  -6  14   11.20    0.90
   2   6  15    4.80    0.80
  -2  -6  15    4.50    0.80
  -2   6  15    4.30    0.80
   2  -6  15    5.80    0.80
  -2  -6  16   18.40    1.30
   2   6  16   13.90    1.00
   2  -6  16   18.40    1.30
  -2   6  16   14.90    1.00
  -2  -6  17   18.50    1.40
   2   6  17   18.60    1.40
   2  -6  17   21.30    1.50
  -2   6  17   19.80    1.40
   2   7   0   24.70    0.70
   2  -7   0   24.00    0.50
  -2   7   0   23.30    0.70
  -2   7  -1   73.99    1.40
   2   7   1   72.89    1.40
   2   7  -1   70.69    1.40
  -2   7   1   72.09    1.20
   2  -7   1   71.99    1.20
  -2   7   1   72.09    1.40
   2   7   2  384.16    5.70
  -2  -7   2  384.16    5.70
   2   7   2  385.56    5.90
  -2   7  -2  390.96    5.90
  -2   7  -2  382.36    5.90
   2   7  -2  395.96    6.00
   2  -7   2  382.06    5.70
  -2   7   2  399.36    6.00
   2   7  -2  389.66    5.90
  -2   7   2  388.66    5.70
   2   7   3   53.89    0.90
  -2   7  -3   54.89    1.20
  -2  -7   3   56.39    1.00
  -2   7  -3   54.39    1.20
   2   7   3   56.09    1.20
   2   7  -3   54.69    1.30
   2   7  -3   54.09    1.10
  -2   7   3   55.89    1.20
   2  -7   3   55.19    1.00
  -2   7   3   55.99    1.00
   2   7   4   14.10    0.40
   2   7   4   13.80    0.70
  -2   7  -4   12.20    0.70
  -2   7  -4   14.20    0.60
  -2  -7   4   13.70    0.50
   2   7  -4   12.70    0.70
  -2   7   4   13.20    0.50
   2   7  -4   13.80    0.50
  -2   7   4   12.80    0.70
   2  -7   4   13.30    0.50
  -2   7  -5  458.95    6.80
  -2  -7   5  446.46    6.70
  -2   7  -5  448.16    6.90
   2   7   5  428.66    6.90
   2   7   5  451.75    6.70
   2   7  -5  456.75    6.70
  -2   7   5  455.75    6.70
   2   7  -5  448.96    7.00
  -2   7   5  445.26    6.90
   2  -7   5  454.15    6.80
   2   7   6   23.80    0.70
  -2   7  -6   23.40    0.90
  -2  -7   6   24.40    0.70
  -2   7  -6   24.50    0.80
   2   7   6   24.20    0.80
   2   7  -6   23.50    0.70
  -2   7   6   23.30    0.80
   2   7  -6   24.00    1.00
  -2   7   6   23.80    0.70
   2  -7   6   23.00    0.70
  -2  -7   7  294.17    4.70
   2   7   7  292.17    4.80
  -2   7  -7  305.87    4.70
  -2   7  -7  297.87    4.80
   2   7   7  297.57    4.60
   2  -7   7  298.27    4.70
   2   7  -7  309.47    4.80
   2   7  -7  304.77    4.90
  -2   7   7  298.27    4.80
  -2   7   7  290.87    4.60
  -2   7  -8    5.50    0.50
   2   7   8    5.10    0.40
  -2   7  -8    4.50    0.60
  -2  -7   8    4.90    0.50
   2   7   8    6.50    0.60
   2   7  -8    4.00    0.60
  -2   7   8    5.00    0.50
  -2   7   8    5.10    0.50
   2  -7   8    4.70    0.50
   2   7   9    4.10    0.50
   2   7   9    4.10    0.50
  -2  -7   9    4.50    0.50
  -2   7  -9    4.40    0.60
  -2   7   9    4.40    0.50
   2  -7   9    4.10    0.50
   2   7  -9    5.40    0.70
  -2   7   9    3.30    0.50
  -2   7 -10   29.80    1.30
   2   7  10   31.10    1.00
   2   7  10   30.90    1.10
  -2  -7  10   32.30    1.10
  -2   7  10   30.60    1.10
   2   7 -10   30.80    1.30
   2  -7  10   30.00    1.10
  -2   7  10   31.60    1.00
   2   7  11    3.80    0.50
   2   7  11    3.40    0.60
  -2  -7  11    3.50    0.60
  -2   7  11    3.30    0.60
  -2   7  11    3.50    0.50
   2   7 -11    2.40    0.70
   2  -7  11    2.50    0.60
  -2  -7  12    3.40    0.60
   2   7  12    4.40    0.60
   2   7  12    4.60    0.60
  -2   7  12    4.40    0.60
   2  -7  12    4.50    0.60
   2   7 -12    2.70    0.70
  -2  -7  13    3.80    0.70
   2   7  13    2.60    0.60
   2   7  13    3.70    0.60
  -2   7  13    4.50    0.70
   2  -7  13    3.20    0.70
   2   7  14   15.00    1.10
  -2  -7  14   14.40    1.00
  -2   7  14   15.00    1.20
   2  -7  14   15.60    1.20
  -2  -7  15   69.09    1.90
   2   7  15   68.29    1.80
   2  -7  15   64.29    1.90
  -2   7  15   66.69    1.90
  -2  -7  16   20.20    1.40
   2   7  16   19.80    1.30
  -2   7  16   21.50    1.30
   2  -7  16   20.70    1.40
  -2  -7  17   84.69    3.20
   2   7  17   83.19    2.20
  -2   7  17   82.49    2.20
   2  -8   0   10.60    0.30
  -2   8   0   11.20    0.70
   2   8   0   11.20    0.60
  -2   8  -1  468.55    7.20
   2   8   1  459.15    7.10
   2  -8   1  468.85    6.90
   2   8  -1  468.35    7.10
  -2   8   1  473.55    6.90
  -2   8   1  480.85    7.20
  -2   8  -2  138.89    2.40
   2   8   2  134.59    2.40
  -2   8  -2  140.49    2.40
  -2  -8   2  135.89    2.10
  -2   8   2  138.39    2.10
   2   8  -2  138.09    2.40
   2  -8   2  137.29    2.10
  -2   8   2  132.89    2.40
   2   8  -2  135.69    2.30
   2   8   3  293.07    4.70
   2   8   3  295.97    4.40
  -2   8  -3  297.37    4.70
  -2  -8   3  298.57    4.40
  -2   8  -3  296.97    4.70
   2  -8   3  293.87    4.40
   2   8  -3  295.47    4.60
  -2   8   3  299.07    4.70
  -2   8   3  303.07    4.40
   2   8  -3  286.17    4.70
   2   8   4  136.59    2.20
  -2   8  -4  136.99    2.40
  -2   8  -4  140.39    2.40
   2   8   4  141.89    2.50
  -2  -8   4  140.49    2.20
   2   8  -4  140.59    2.30
   2  -8   4  139.39    2.20
  -2   8   4  138.49    2.20
  -2   8   4  137.59    2.50
   2   8  -4  137.39    2.50
  -2   8  -5    9.00    0.70
  -2  -8   5    8.10    0.50
   2   8   5    8.30    0.70
  -2   8  -5    8.90    0.70
   2   8   5    8.60    0.40
   2   8  -5    9.00    0.80
   2   8  -5    9.40    0.50
  -2   8   5    8.40    0.50
   2  -8   5    8.20    0.50
  -2   8   5    8.90    0.70
  -2  -8   6   12.10    0.60
  -2   8  -6   12.00    0.70
   2   8   6   13.40    0.50
   2   8   6   11.00    0.70
  -2   8  -6   13.00    0.80
   2   8  -6   12.00    0.60
   2  -8   6   12.20    0.60
   2   8  -6   11.10    0.80
  -2   8   6   12.60    0.60
  -2   8   6   11.30    0.70
  -2   8  -7    1.30    0.40
   2   8   7    1.00    0.40
  -2   8  -7    1.20    0.50
   2   8   7    1.20    0.30
  -2  -8   7    1.30    0.40
   2   8  -7    1.00    0.50
   2  -8   7    1.10    0.40
  -2   8   7    1.10    0.30
  -2   8   7    0.90    0.40
   2   8   8   23.50    0.80
  -2  -8   8   23.00    0.90
  -2   8  -8   23.40    0.90
  -2   8  -8   23.80    1.10
   2   8   8   24.10    1.00
  -2   8   8   24.20    0.80
  -2   8   8   25.00    1.00
   2  -8   8   25.10    0.90
   2   8  -8   23.10    1.10
   2   8   9    7.00    0.50
  -2  -8   9    6.30    0.60
   2   8   9    5.10    0.60
  -2   8  -9    5.40    0.70
   2  -8   9    6.10    0.60
  -2   8   9    6.60    0.50
   2   8  -9    4.90    0.70
  -2   8   9    6.80    0.60
   2   8  10   81.49    1.70
   2   8  10   78.69    1.80
  -2  -8  10   81.29    1.70
  -2   8 -10   80.49    2.00
   2   8 -10   81.29    2.00
   2  -8  10   82.19    1.70
  -2   8  10   82.89    1.70
  -2   8  10   80.59    1.80
  -2   8 -11   65.99    1.90
   2   8  11   61.59    1.60
  -2  -8  11   64.69    1.60
   2   8  11   66.49    1.60
   2  -8  11   64.29    1.60
   2   8 -11   66.39    1.90
  -2   8  11   64.79    1.60
  -2   8  11   63.79    1.60
   2   8  12   13.90    1.00
   2   8  12   10.20    0.70
  -2  -8  12   14.20    1.00
  -2   8  12   13.60    0.90
   2  -8  12   13.80    1.00
  -2   8  12   12.20    0.90
   2   8 -12   11.80    1.00
  -2  -8  13  102.19    2.30
   2   8  13  106.99    2.30
   2   8  13  107.29    2.20
   2   8 -13  106.39    2.60
  -2   8  13  106.39    2.30
   2  -8  13  104.09    2.30
  -2  -8  14   20.80    1.20
   2   8  14   22.40    1.20
   2  -8  14   23.60    1.30
  -2   8  14   23.20    1.30
  -2  -8  15    7.70    0.90
   2   8  15    8.10    0.80
  -2   8  15    7.40    0.80
   2  -8  15    7.90    0.90
  -2  -8  16   15.50    1.10
   2   8  16   16.00    1.50
  -2   8  16   17.40    1.40
   2  -8  16   18.00    1.40
  -2   8  17    0.30    0.80
   2   9   0  112.19    2.00
  -2   9   0  112.79    2.10
   2  -9   0  112.19    1.70
  -2   9  -1   47.40    1.20
   2   9   1   49.00    1.20
  -2   9   1   48.80    1.20
   2  -9   1   47.50    0.80
   2   9  -1   47.90    1.10
  -2   9  -2  191.18    3.20
  -2   9  -2  184.28    3.20
   2   9   2  192.68    3.20
   2  -9   2  190.38    2.90
  -2   9   2  189.38    2.90
   2   9  -2  190.88    3.20
   2   9  -2  195.98    3.30
  -2   9   2  198.88    3.30
  -2   9  -3   89.59    1.80
  -2   9  -3   88.09    1.80
  -2  -9   3   89.19    1.50
   2   9   3   88.39    1.80
  -2   9   3   93.59    1.80
   2   9  -3   94.49    1.90
   2   9  -3   91.29    1.70
   2  -9   3   91.19    1.50
  -2   9   3   91.99    1.50
   2   9   4   25.20    0.90
  -2   9  -4   27.50    0.90
  -2  -9   4   26.10    0.60
  -2   9  -4   24.50    0.90
   2   9  -4   26.30    1.00
   2   9  -4   26.50    0.80
   2  -9   4   24.90    0.70
  -2   9   4   27.20    1.00
  -2   9   4   26.90    0.60
  -2   9  -5   62.49    1.40
  -2   9  -5   60.19    1.40
   2   9   5   62.89    1.50
  -2  -9   5   61.09    1.20
  -2   9   5   61.69    1.40
  -2   9   5   60.99    1.20
   2  -9   5   61.49    1.20
   2   9  -5   60.99    1.30
   2   9  -5   60.49    1.50
  -2   9  -6  190.78    3.30
   2   9   6  192.28    3.30
  -2  -9   6  187.78    3.00
  -2   9  -6  186.68    3.20
   2   9  -6  191.28    3.10
  -2   9   6  189.88    3.00
  -2   9   6  196.08    3.30
   2  -9   6  189.78    3.10
   2   9  -6  189.98    3.40
  -2   9  -7   37.70    1.20
   2   9   7   37.90    1.10
  -2   9  -7   39.10    1.10
  -2  -9   7   39.00    1.00
  -2   9   7   38.90    1.20
   2   9  -7   37.50    1.30
   2  -9   7   36.00    1.00
  -2   9   7   37.80    1.00
  -2   9  -8    7.20    0.60
   2   9   8    7.70    0.70
  -2  -9   8    7.20    0.50
  -2   9  -8    5.10    0.70
   2  -9   8    7.40    0.50
  -2   9   8    7.20    0.50
  -2   9   8    8.30    0.70
   2   9  -8    7.10    0.70
   2   9   9   19.00    1.00
  -2   9  -9   19.00    1.10
  -2  -9   9   20.50    0.80
   2  -9   9   19.70    0.90
  -2   9   9   20.20    0.90
   2   9  -9   18.90    1.20
  -2   9   9   19.50    1.00
  -2   9 -10  106.19    2.40
   2   9  10  107.99    2.30
  -2  -9  10  107.09    2.10
  -2   9  10  107.59    2.10
   2   9 -10  109.39    2.50
  -2   9  10  106.29    2.20
   2  -9  10  106.59    2.10
   2   9  11    7.10    0.70
  -2   9 -11    6.70    0.80
  -2  -9  11    8.20    0.70
   2   9 -11    7.20    0.80
  -2   9  11    8.00    0.70
   2  -9  11    8.10    0.70
  -2   9  11    7.00    0.60
   2   9  12   11.50    0.90
  -2  -9  12   11.60    0.80
  -2   9 -12    9.10    1.00
  -2   9  12   10.40    0.80
   2   9 -12    9.70    0.90
   2  -9  12   10.20    0.80
  -2   9  12   10.20    0.80
   2   9  13   14.00    1.10
  -2  -9  13   14.80    1.10
   2   9 -13   14.30    1.10
   2  -9  13   15.90    1.10
  -2  -9  14   15.20    1.00
   2  -9  14   16.00    1.20
  -2  -9  15   31.20    1.40
   2  -9  15   27.80    1.50
  -2  -9  16   12.30    1.00
   2  -9  16   13.30    1.00
  -2  10   0   10.70    0.80
   2  10   0   11.40    0.70
  -2  10  -1   24.30    0.90
   2  10   1   24.50    0.90
   2  10  -1   22.30    0.80
  -2  10   1   23.10    1.00
  -2  10  -2   79.09    1.70
  -2  10  -2   79.39    1.70
   2  10   2   81.09    1.70
   2  10  -2   80.99    1.60
   2  10  -2   80.59    1.70
  -2  10   2   79.19    1.70
   2  10   3   11.60    0.80
  -2  10  -3   11.90    0.80
  -2  10  -3   11.60    0.80
   2  10  -3    9.80    0.80
   2  10  -3   10.70    0.70
  -2  10   3   11.70    0.80
  -2  10  -4   45.60    1.20
  -2  10  -4   47.40    1.20
   2  10   4   45.70    1.30
  -2  10   4   44.80    1.20
   2  10  -4   46.80    1.20
   2  10  -4   47.50    1.30
  -2  10  -5  148.29    2.70
   2  10   5  146.19    2.70
  -2  10  -5  147.29    2.60
  -2  10   5  149.39    2.70
   2  10  -5  147.39    2.60
   2  10  -5  151.38    2.80
   2  10   6   23.20    1.00
  -2  10  -6   24.00    1.00
  -2  10  -6   23.50    1.10
  -2  10   6   22.50    1.00
   2  10  -6   22.90    0.80
   2  10  -6   23.00    1.10
   2  10   7  120.09    2.40
  -2  10  -7  127.29    2.30
  -2  10  -7  124.69    2.50
  -2  10   7  124.69    2.40
   2  10  -7  128.09    2.60
   2 -10   7  123.69    2.30
  -2  10  -8   84.99    2.00
   2  10   8   85.99    1.90
   2 -10   8   86.99    1.70
   2  10  -8   89.69    2.10
  -2  10   8   88.69    1.90
  -2  10  -9   52.99    1.60
   2  10   9   50.69    1.50
   2  10  -9   50.79    1.60
   2 -10   9   49.10    1.30
  -2  10   9   51.49    1.50
  -2  10 -10    8.40    0.80
   2  10  10    7.70    0.80
   2 -10  10    8.90    0.70
  -2  10  10    8.80    0.70
   2  10 -10    7.00    0.80
   2  10  11  105.69    2.30
  -2  10 -11  103.79    2.40
   2 -10  11  101.19    2.10
  -2  10  11  100.29    2.20
   2  10 -11  102.29    2.50
  -2  10 -12    2.30    0.80
   2  10  12    3.90    0.70
  -2  10  12    3.20    0.70
   2  10 -12    3.50    0.80
   2 -10  12    2.80    0.60
   2  10  13   48.20    1.60
   2 -10  13   47.70    1.70
   2  10 -13   50.69    1.90
   2  10 -14    5.70    1.00
   2  11   0  430.96    6.80
  -2  11   0  443.16    6.90
  -2  11  -1    4.50    0.60
   2  11   1    3.90    0.50
  -2  11   1    3.70    0.60
   2  11  -1    4.20    0.50
  -2  11  -2   24.90    0.90
   2  11   2   25.10    1.00
  -2  11  -2   23.90    1.00
   2  11  -2   24.40    0.90
  -2  11   2   22.80    1.00
   2  11  -2   21.90    1.00
  -2  11  -3   71.29    1.70
   2  11   3   70.19    1.60
  -2  11  -3   72.09    1.60
   2  11  -3   70.89    1.70
  -2  11   3   72.49    1.70
   2  11  -3   71.49    1.50
  -2  11  -4  168.98    3.00
   2  11   4  168.48    3.10
  -2  11  -4  167.68    3.00
   2  11  -4  169.18    2.90
  -2  11   4  170.58    3.10
   2  11  -4  168.48    3.10
  -2  11  -5   53.39    1.50
   2  11   5   52.89    1.50
  -2  11  -5   53.49    1.40
   2  11  -5   52.59    1.30
  -2  11   5   51.99    1.40
   2  11  -5   53.69    1.50
  -2  11  -6  101.89    2.00
   2  11   6   95.59    2.10
  -2  11  -6  102.49    2.10
  -2  11   6   98.39    2.10
   2  11  -6  102.79    2.20
  -2  11  -7   64.49    1.70
  -2  11  -7   63.59    1.50
   2  11   7   64.19    1.70
  -2  11   7   61.19    1.60
   2  11  -7   62.99    1.70
  -2  11  -8   10.80    0.80
   2  11   8   13.50    1.00
  -2  11   8   14.00    1.00
   2  11  -8   13.90    1.00
   2  11   9   24.30    1.20
  -2  11  -9   22.60    1.30
   2  11  -9   23.70    1.30
  -2  11   9   23.10    1.20
  -2  11 -10    2.90    0.80
   2  11  10    3.10    0.70
   2  11 -10    2.30    0.80
  -2  11  10    2.90    0.70
   2  11  11    6.40    0.80
  -2  11 -11    5.40    0.80
   2  11 -11    3.90    0.80
  -2  11  11    5.30    0.70
   2  11  12   28.40    1.40
  -2  11 -12   28.10    1.60
  -2  11  12   26.20    1.30
   2  11 -12   28.30    1.60
  -2  11 -13   10.90    1.10
   2  11  13   11.20    0.90
   2  11 -13    8.40    1.10
   2  11  14   -0.30    0.70
   2  11 -14   -1.60    0.90
   2  12   0    6.40    0.60
  -2  12   0    7.20    0.60
  -2  12  -1    4.30    0.60
  -2  12  -1    4.70    0.60
   2  12   1    4.80    0.60
   2  12  -1    4.90    0.60
  -2  12   1    4.30    0.60
  -2  12  -2  104.39    2.10
  -2  12  -2  104.49    2.20
   2  12   2  105.19    2.20
   2  12  -2  106.19    2.10
   2  12  -2  102.59    2.20
  -2  12   2  104.79    2.20
  -2  12  -3   30.00    1.20
  -2  12  -3   29.80    1.10
   2  12   3   28.80    1.10
   2  12  -3   30.70    1.20
  -2  12   3   30.20    1.20
   2  12  -3   31.30    1.10
   2  12   4   59.09    1.60
  -2  12  -4   58.39    1.50
  -2  12  -4   56.99    1.50
   2  12  -4   58.29    1.60
   2  12  -4   57.99    1.40
  -2  12   4   57.29    1.60
  -2  12  -5   37.60    1.30
  -2  12  -5   35.10    1.20
   2  12   5   33.30    1.30
  -2  12   5   34.70    1.30
   2  12  -5   36.60    1.40
   2  12  -5   34.90    1.20
  -2  12  -6   74.89    1.70
   2  12   6   71.89    1.80
  -2  12  -6   72.99    1.80
  -2  12   6   75.99    1.90
   2  12  -6   71.79    1.90
  -2  12  -7   10.00    0.80
  -2  12  -7   10.20    0.80
   2  12   7    9.90    0.80
  -2  12   7    9.90    0.80
   2  12  -7    8.80    0.80
   2  12   8   42.90    1.50
  -2  12  -8   43.00    1.50
  -2  12   8   41.80    1.50
   2  12  -8   41.00    1.60
  -2  12  -9   34.80    1.40
   2  12   9   38.20    1.40
   2  12  -9   38.10    1.60
  -2  12   9   37.70    1.40
  -2  12 -10   22.60    1.40
   2  12  10   22.80    1.30
   2  12 -10   22.40    1.40
  -2  12  10   23.60    1.30
  -2  12 -11    2.80    0.80
   2  12  11    2.10    0.70
   2  12 -11    2.20    0.80
  -2  12  11    2.90    0.70
  -2  12 -12    1.10    0.80
   2  12  12    1.80    0.70
   2  12 -12    0.50    0.80
  -2  12  12    1.40    0.70
  -2  12 -13   23.60    1.70
   2  12  13   26.30    1.40
   2  12 -13   23.10    1.70
   2  12  14   33.10    1.60
   2  12 -14   29.00    1.90
   2  13   0   39.20    1.30
  -2  13   0   41.00    1.30
  -2  13  -1  177.78    3.20
  -2  13  -1  173.58    3.10
   2  13   1  173.98    3.20
   2  13  -1  176.68    3.20
  -2  13   1  175.38    3.20
   2  13   2  114.59    2.40
  -2  13  -2  110.99    2.30
  -2  13  -2  113.89    2.30
  -2  13   2  114.29    2.40
   2  13  -2  114.59    2.40
   2  13  -2  109.69    2.30
  -2  13  -3   76.69    1.80
   2  13   3   74.19    1.80
  -2  13  -3   72.69    1.80
   2  13  -3   75.69    1.90
  -2  13   3   74.69    1.90
   2  13  -3   73.59    1.70
  -2  13  -4    8.00    0.70
   2  13   4    7.40    0.70
  -2  13  -4    7.50    0.70
   2  13  -4    8.20    0.70
  -2  13   4    7.60    0.70
   2  13  -4    8.30    0.80
   2  13   5   56.79    1.60
  -2  13  -5   56.49    1.60
  -2  13  -5   57.99    1.60
   2  13  -5   58.69    1.50
  -2  13   5   56.49    1.70
   2  13  -5   61.89    1.70
  -2  13  -6    6.30    0.70
  -2  13  -6    7.00    0.70
   2  13   6    7.40    0.80
  -2  13   6    6.60    0.80
   2  13  -6    7.90    0.80
  -2  13  -7    3.20    0.70
   2  13   7    5.50    0.80
   2  13  -7    4.80    0.80
  -2  13   7    4.00    0.70
  -2  13  -8   32.70    1.40
   2  13   8   31.70    1.40
   2  13  -8   31.90    1.50
  -2  13   8   32.70    1.40
  -2  13  -9   90.89    2.20
   2  13   9   90.89    2.20
   2  13  -9   93.99    2.40
  -2  13   9   89.69    2.20
  -2  13 -10    1.20    0.70
   2  13  10    2.30    0.70
   2  13 -10    1.00    0.80
  -2  13  10    1.30    0.70
   2  13  11    2.10    0.70
  -2  13 -11    2.70    0.90
  -2  13  11    1.40    0.70
   2  13 -11    1.00    0.80
   2  13  12    8.10    1.00
  -2  13 -12    5.90    1.00
   2  13 -12    5.40    1.00
  -2  13  12    5.90    0.90
  -2  13 -13    1.40    1.00
   2  13  13    4.90    0.90
   2  13 -13    4.00    1.00
  -2  13  13    4.60    0.90
   2  13  14   16.70    1.40
   2  14   0    3.20    0.70
  -2  14   0    4.20    0.70
  -2  14  -1   14.60    1.10
   2  14   1   16.10    1.10
  -2  14  -1   14.50    1.00
  -2  14   1   15.40    1.10
   2  14  -1   15.30    1.00
  -2  14  -2  100.09    2.20
   2  14   2   99.49    2.20
  -2  14  -2  102.89    2.30
   2  14  -2  102.89    2.30
   2  14  -2  102.79    2.20
  -2  14   2  103.79    2.30
   2  14   3   13.90    0.90
  -2  14  -3   12.50    0.90
  -2  14  -3   12.20    1.00
  -2  14   3   12.50    0.90
   2  14  -3   12.90    1.00
   2  14  -3   13.20    1.10
  -2  14  -4    1.10    0.60
   2  14   4    1.70    0.60
  -2  14  -4    1.60    0.60
   2  14  -4    2.10    0.60
   2  14  -4    1.50    0.70
  -2  14   4    0.60    0.70
   2  14   5    3.10    0.70
  -2  14  -5    3.90    0.70
  -2  14  -5    3.80    0.70
  -2  14   5    3.80    0.70
   2  14  -5    4.40    1.10
   2  14  -5    4.50    0.80
   2  14   6   23.70    1.20
  -2  14  -6   23.70    1.30
  -2  14  -6   25.50    1.20
   2  14  -6   26.40    1.40
  -2  14   6   24.60    1.30
   2  14   7   24.50    1.30
  -2  14  -7   24.10    1.40
   2  14  -7   22.70    1.40
  -2  14   7   23.40    1.30
  -2  14  -8    7.20    0.80
   2  14   8    6.90    0.90
  -2  14   8    9.10    0.90
   2  14  -8    8.00    0.90
   2  14   9    7.70    0.90
  -2  14  -9    6.10    0.90
  -2  14   9    7.70    0.90
   2  14  -9    7.60    1.00
   2  14  10    4.30    0.80
  -2  14 -10    3.00    0.80
   2  14 -10    2.70    0.90
  -2  14  10    3.10    0.80
  -2  14 -11    2.90    0.90
   2  14  11    4.80    0.90
  -2  14  11    3.40    0.80
   2  14 -11    4.40    0.90
  -2  14 -12    8.90    1.10
   2  14  12   10.10    1.00
  -2  14  12   10.20    1.00
   2  14 -12   11.40    1.20
  -2  14 -13   48.00    2.10
   2  14  13   48.50    1.90
  -2  14  13   46.00    1.90
   2  15   0   10.20    0.90
  -2  15   0   10.60    0.90
  -2  15  -1    5.30    0.70
   2  15   1    4.20    0.70
  -2  15  -1    6.00    0.80
   2  15  -1    4.50    0.70
   2  15  -1    4.90    0.80
  -2  15   1    5.40    0.80
   2  15   2   17.00    1.20
  -2  15  -2   18.20    1.20
  -2  15  -2   20.30    1.10
   2  15  -2   18.70    1.20
   2  15  -2   19.10    1.20
  -2  15   2   19.70    1.20
  -2  15  -3   20.40    1.20
  -2  15  -3   20.30    1.20
   2  15   3   18.40    1.20
   2  15  -3   18.40    1.10
  -2  15   3   19.30    1.10
   2  15  -3   22.70    1.30
  -2  15  -4    3.70    0.70
  -2  15  -4    2.70    0.70
   2  15   4    4.20    0.80
   2  15  -4    3.80    0.80
   2  15  -4    4.10    0.70
  -2  15   4    5.20    0.90
  -2  15  -5    0.20    0.60
   2  15   5    0.10    0.70
  -2  15  -5    0.70    0.70
  -2  15   5   -0.30    0.70
   2  15  -5   -0.30    0.70
  -2  15  -6   12.30    1.00
  -2  15  -6   12.20    0.90
   2  15   6   13.60    1.00
   2  15  -6   13.40    1.00
  -2  15   6   13.00    1.00
  -2  15  -7    3.10    0.80
   2  15   7    2.40    0.70
   2  15  -7    1.60    0.80
  -2  15   7    1.60    0.80
   2  15   8    1.50    0.80
  -2  15  -8    1.80    0.80
   2  15  -8    2.30    0.80
  -2  15   8    2.70    0.80
  -2  15  -9   31.60    1.60
   2  15   9   33.60    1.60
  -2  15   9   33.50    1.50
   2  15  -9   35.00    1.70
  -2  15 -10    1.20    0.80
   2  15  10    1.90    0.80
   2  15 -10    1.70    0.90
  -2  15  10    2.30    0.90
   2  15  11    8.20    1.00
  -2  15 -11    9.00    1.10
  -2  15  11   10.50    1.10
   2  15 -11   10.00    1.10
   2  15  12    2.30    1.30
  -2  15 -12    2.10    0.90
  -2  15  12    2.70    0.90
  -2  16   0    2.30    0.70
  -2  16   0    2.70    0.70
   2  16   0    3.20    0.70
   2  16   1    1.20    0.70
  -2  16  -1    1.80    0.70
  -2  16  -1    1.00    0.70
   2  16  -1    0.70    0.70
   2  16  -1    1.60    0.70
  -2  16   1    1.20    0.70
  -2  16  -2    7.90    0.90
   2  16   2    7.20    0.90
  -2  16  -2    9.90    0.80
   2  16  -2    7.40    0.80
   2  16  -2    7.90    0.90
  -2  16   2    8.40    0.90
  -2  16  -3    1.20    0.70
  -2  16  -3    0.30    0.70
   2  16   3    1.20    0.60
   2  16  -3    1.40    0.80
   2  16  -3    1.40    0.70
  -2  16   3   -0.10    0.60
  -2  16  -4    1.30    0.70
   2  16   4    1.50    0.70
  -2  16  -4    2.70    0.70
   2  16  -4    2.10    0.70
  -2  16   4    2.40    0.80
   2  16  -4    2.80    0.80
  -2  16  -5    3.50    0.70
  -2  16  -5    2.90    0.70
   2  16   5    3.30    0.80
  -2  16   5    2.80    0.70
   2  16  -5    3.20    0.80
   2  16   6    5.50    0.90
  -2  16  -6    4.30    0.80
  -2  16   6    4.00    0.90
   2  16  -6    4.20    0.80
   2  16   7   33.90    1.60
  -2  16  -7   35.30    1.70
  -2  16   7   33.70    1.60
   2  16  -7   34.10    1.70
  -2  16  -8   -0.80    0.80
   2  16   8    0.70    0.80
  -2  16   8    0.60    0.80
   2  16  -8    0.30    0.80
  -2  16  -9   12.70    1.10
   2  16   9   14.50    1.20
  -2  16   9   12.80    1.10
   2  16  -9   13.50    1.20
   2  16  10    8.70    1.00
  -2  16 -10    7.70    1.00
  -2  16  10    6.60    1.00
   2  16 -10    7.10    1.00
  -2  16 -11    8.50    1.10
  -2  16  11    9.40    1.60
   2  17   0    1.30    0.70
  -2  17   0    0.40    0.70
  -2  17   0    0.90    0.70
  -2  17  -1   20.80    1.40
  -2  17  -1   20.30    1.30
   2  17   1   19.20    1.30
   2  17  -1   18.60    1.40
   2  17  -1   18.30    1.30
  -2  17   1   18.70    1.30
  -2  17  -2   -0.40    0.60
   2  17   2   -1.30    0.70
  -2  17  -2    1.30    0.80
  -2  17   2    0.20    0.80
   2  17  -2    1.20    0.70
   2  17  -2    0.30    0.70
  -2  17  -3    4.10    0.80
  -2  17  -3    4.70    0.80
   2  17   3    4.60    0.80
   2  17  -3    3.60    0.90
   2  17  -3    5.30    0.80
  -2  17   3    4.30    0.80
  -2  17  -4   14.10    1.00
  -2  17  -4   15.50    1.30
   2  17   4   16.40    1.30
   2  17  -4   16.30    1.40
  -2  17   4   14.10    1.20
  -2  17  -5   70.69    2.00
   2  17   5   72.39    2.10
  -2  17  -5   76.79    2.10
  -2  17   5   71.09    2.10
   2  17  -5   70.79    2.10
   2  17   6   57.29    1.90
  -2  17  -6   55.89    1.90
   2  17  -6   60.19    2.00
  -2  17   6   55.39    2.00
  -2  17  -7   48.10    1.90
   2  17   7   45.20    1.80
  -2  17   7   45.90    1.90
   2  17  -7   50.09    1.90
   2  17   8    7.20    1.00
  -2  17  -8    4.60    1.00
   2  17  -8    7.60    1.10
  -2  17   8    4.50    0.90
  -2  17  -9    0.90    0.80
   2  17  -9    1.00    0.90
  -2  17   9    0.40    0.90
  -2  17 -10   12.90    1.30
  -2  18   0    1.70    0.80
   2  18   0    1.50    0.80
   2  18   0    1.60    0.80
  -2  18  -1    1.90    0.80
   2  18   1    1.70    0.80
   2  18  -1    2.50    0.80
   2  18  -1    1.70    0.80
  -2  18   1    1.40    0.80
   2  18   2    8.40    1.00
  -2  18  -2    8.50    1.00
   2  18  -2    8.20    1.00
   2  18  -2    6.80    0.90
  -2  18   2    7.40    1.00
  -2  18  -3   -0.50    0.80
   2  18   3   -0.10    0.80
  -2  18   3    1.10    0.80
   2  18  -3    0.90    0.80
   2  18  -3   -0.30    0.80
   2  18   4    4.10    0.90
  -2  18  -4    4.10    0.90
  -2  18   4    2.70    0.90
   2  18  -4    4.10    0.90
   2  18   5   16.90    1.20
   2  18  -5   15.20    1.20
  -2  18   5   16.40    1.20
   2  18   6   -1.20    0.80
   2  18  -6    0.50    0.80
  -2  18   6   -0.50    0.90
   2  18  -7   -0.20    0.90
  -2  18   7   -1.20    0.90
   2  18  -8    6.30    1.10
  -2  19   0   -0.10    0.80
   2  19   0   -0.50    0.80
   2  19   0    0.10    0.80
  -2  19  -1    2.00    0.90
   2  19   1    3.60    0.90
   2  19  -1    1.60    0.90
   2  19  -1    3.80    0.90
  -2  19   1    2.60    0.90
  -2  19  -2    4.60    1.00
   2  19   2    6.10    1.00
  -2  19   2    3.80    0.90
   2  19  -2    5.90    1.00
   2  19  -2    5.00    0.90
  -2  19  -3   52.19    1.90
   2  19   3   51.19    2.00
   2  19  -3   47.40    2.00
  -2  19   3   51.09    2.00
   2  19   4    5.50    1.00
  -2  19  -4    7.00    1.00
   2  19  -4    6.40    1.00
  -2  19   4    6.10    1.00
   2  19  -5   10.70    1.10
   2  19  -6    3.90    1.00
  -2  20   0   -0.20    1.00
   2  20   0    0.00    0.80
   2  20   0   -0.90    0.80
  -2  20  -1   -0.50    0.90
   2  20   1    0.80    0.80
   2  20   1   -1.60    0.90
   2  20  -1    0.10    0.80
   2  20  -1    0.10    0.90
  -2  20  -2   31.80    1.80
   2  20  -2   30.30    1.80
   2  20  -2   30.80    1.70
  -2  20  -3   11.30    1.20
   2  20  -3    9.30    1.10
  -3   0   0    0.00    0.20
  -3   0   1    0.10    0.20
  -3   0   1    0.30    0.10
   3   0   1    0.20    0.20
   3   0  -1    0.00    0.10
   3   0   2    0.10    0.20
  -3   0   2    0.10    0.10
   3   0  -2    0.30    0.20
  -3   0   2    0.20    0.20
   3   0  -3    0.20    0.30
  -3   0   3    0.30    0.10
   3   0   3    0.40    0.20
  -3   0   3    0.20    0.30
  -3   0   4    0.30    0.30
   3   0  -4    0.30    0.30
  -3   0   4    0.50    0.10
   3   0   4    0.60    0.30
  -3   0   5   -0.10    0.30
   3   0   5    0.30    0.30
  -3   0   5    0.40    0.10
  -3   0   6    0.30    0.20
   3   0   6    0.30    0.30
  -3   0   6    0.20    0.30
  -3   0   7   -0.10    0.30
  -3   0   7   -0.10    0.20
   3   0   7    0.10    0.40
  -3   0   8   -0.20    0.20
  -3   0   8    0.30    0.40
   3   0   8   -0.70    0.30
  -3   0   9    0.00    0.40
   3   0   9    0.30    0.40
   3   0  10    0.00    0.50
  -3   0  10   -0.20    0.40
  -3   0  11    0.20    0.50
   3   0  11    0.00    0.50
  -3   0  12   -0.90    0.50
   3   0  12   -0.40    0.50
  -3   0  13    0.30    0.50
   3   0  13    1.00    0.60
   3   0  14   -0.10    0.60
  -3   0  14    0.00    0.60
   3   0  15   -0.40    0.70
  -3   0  15    0.00    0.70
   3   0  16   -0.70    0.70
  -3   0  16    0.50    0.70
  -3   0  17   -0.10    0.70
   3   0  17    0.00    0.80
  -3  -1   0  939.81   14.00
  -3   1   0  927.41   14.10
  -3   1   0  933.61   18.00
  -3   1  -1  800.62   12.30
  -3  -1   1  799.82   12.20
   3   1   1  826.62   12.30
  -3   1   1  850.21   12.30
   3   1  -1  799.32   12.20
   3  -1   1  812.72   12.30
  -3   1   1  814.22   12.30
  -3  -1   2  454.45    6.90
   3   1   2  447.76    6.80
  -3   1   2  432.06    6.90
   3  -1   2  455.85    7.00
   3   1  -2  447.76    7.00
  -3   1   2  472.15    6.80
  -3  -1   3  420.26    6.30
   3   1   3  418.36    6.60
  -3   1   3  420.66    6.30
   3  -1   3  421.56    6.30
   3   1  -3  412.16    6.50
   3   1   4  278.67    4.30
  -3  -1   4  291.47    4.30
   3   1  -4  290.07    4.30
   3  -1   4  278.17    4.30
  -3   1   4  278.17    4.20
   3   1   5  205.48    3.30
  -3  -1   5  200.08    3.00
  -3  -1   5  212.68    3.30
  -3   1   5  207.78    3.10
   3   1  -5  207.58    3.30
   3  -1   5  211.38    3.30
   3   1   6  187.68    2.90
  -3  -1   6  178.88    2.70
   3   1  -6  184.48    3.00
   3  -1   6  177.08    2.90
  -3   1   6  180.28    2.90
  -3   1   6  184.18    2.80
   3   1   7  227.68    3.70
  -3  -1   7  234.58    3.70
  -3  -1   7  232.98    3.40
  -3   1   7  233.18    3.70
   3  -1   7  230.78    3.70
  -3   1   7  232.98    3.50
   3   1   8   37.40    1.00
  -3  -1   8   34.60    0.70
  -3   1   8   35.60    0.70
  -3   1   8   34.70    0.90
   3  -1   8   34.70    1.00
  -3  -1   9    0.00    0.40
   3   1   9   -0.50    0.40
   3  -1   9   -0.20    0.40
  -3   1   9    0.30    0.20
  -3   1   9    0.40    0.40
   3   1  10   34.70    1.10
  -3  -1  10   34.20    1.10
   3  -1  10   34.70    1.10
  -3   1  10   35.60    1.10
   3   1  11   50.89    1.30
  -3  -1  11   49.90    1.40
   3  -1  11   53.69    1.40
  -3   1  11   51.89    1.40
  -3  -1  12   15.70    0.90
   3   1  12   16.60    1.00
  -3   1  12   15.10    1.00
   3  -1  12   15.70    0.90
  -3  -1  13   30.00    1.20
   3   1  13   31.90    1.30
  -3   1  13   31.90    1.30
   3  -1  13   30.70    1.30
   3   1  14   14.10    1.10
  -3  -1  14   12.50    1.00
  -3   1  14   13.60    0.90
   3  -1  14   13.30    1.00
   3   1  15   22.30    1.30
  -3  -1  15   22.70    1.30
   3  -1  15   22.40    1.30
  -3   1  15   21.30    1.30
   3   1  16    6.20    0.90
  -3  -1  16    7.50    0.90
  -3   1  16    5.40    0.90
   3  -1  16    6.80    0.90
  -3  -1  17    7.90    1.00
   3   1  17    7.40    1.00
   3  -1  17    6.30    0.90
  -3   1  17    6.40    0.90
  -3  -2   0  187.28    2.80
  -3   2   0  185.28    2.80
  -3   2   0  181.78    2.80
  -3   2  -1  104.29    1.60
  -3  -2   1  101.09    1.60
   3   2   1  104.29    1.60
  -3   2  -1  106.29    1.70
   3  -2   1  101.89    1.60
  -3   2   1  106.69    1.70
  -3   2   1  100.29    1.60
   3   2  -1  106.89    1.60
  -3   2  -2   52.79    1.00
  -3  -2   2   51.69    0.90
   3   2   2   52.39    0.90
  -3   2  -2   54.19    0.90
   3  -2   2   54.39    1.00
   3   2  -2   52.59    1.00
  -3   2   2   50.39    0.90
   3   2  -2   52.29    0.80
  -3   2   2   53.59    0.90
  -3  -2   3  177.38    2.80
  -3   2  -3  182.78    2.80
   3   2   3  185.88    2.80
  -3   2  -3  191.98    2.90
   3   2  -3  180.28    2.90
  -3   2   3  177.08    2.80
   3  -2   3  184.48    2.80
  -3   2   3  185.08    2.80
   3   2   4   59.29    1.10
  -3  -2   4   60.59    1.10
   3  -2   4   55.19    1.10
  -3   2   4   58.89    1.00
  -3   2   4   56.89    1.10
   3   2  -4   58.79    1.20
  -3  -2   5   62.69    1.20
   3   2   5   67.29    1.20
   3   2  -5   66.89    1.30
   3  -2   5   64.99    1.30
  -3   2   5   65.99    1.20
  -3  -2   6   71.29    1.10
  -3  -2   6   70.39    1.40
   3   2   6   72.79    1.40
   3  -2   6   71.99    1.40
  -3   2   6   75.19    1.40
  -3   2   6   74.59    1.30
  -3  -2   7    2.00    0.40
   3   2   7    0.50    0.30
  -3  -2   7    1.70    0.10
   3   2  -7    1.40    0.40
  -3   2   7    1.30    0.30
   3  -2   7    1.40    0.40
  -3   2   7    1.40    0.30
   3   2   8   70.59    1.50
  -3   2   8   73.59    1.50
  -3   2   8   73.19    1.30
   3  -2   8   73.49    1.50
   3   2   9   42.60    1.10
  -3  -2   9   43.10    1.10
   3  -2   9   43.50    1.10
  -3   2   9   41.60    1.10
  -3   2   9   41.50    0.90
  -3  -2  10  114.09    2.20
   3   2  10  115.19    2.20
   3   2  10  111.49    2.10
   3  -2  10  113.19    2.20
  -3   2  10  113.69    2.20
   3   2  11   31.40    1.00
  -3  -2  11   29.20    1.10
   3   2  11   32.30    1.10
  -3   2  11   31.40    1.10
   3  -2  11   29.60    1.10
  -3  -2  12    0.20    0.60
   3   2  12    0.90    0.50
   3   2  12    0.60    0.40
   3  -2  12   -0.20    0.60
  -3   2  12    1.10    0.60
   3   2  13    3.10    0.60
  -3  -2  13    3.10    0.70
  -3   2  13    2.80    0.60
   3  -2  13    3.70    0.60
   3   2  14    4.90    0.70
  -3  -2  14    6.90    0.80
  -3   2  14    4.80    0.70
   3  -2  14    6.10    0.80
  -3  -2  15    6.20    0.80
   3   2  15    6.50    0.80
   3  -2  15    7.60    0.90
  -3   2  15    5.20    0.70
   3   2  16   13.60    1.00
  -3  -2  16   13.30    1.00
   3  -2  16   12.60    0.90
  -3   2  16   13.30    1.00
  -3  -2  17   12.90    1.10
   3   2  17   10.40    1.00
  -3   2  17   14.80    1.10
   3  -2  17   10.50    1.00
  -3   3   0   47.00    0.80
   3   3   0   49.80    0.90
  -3  -3   0   47.60    0.80
  -3   3   0   48.60    0.90
  -3   3  -1  373.26    5.70
  -3   3  -1  376.46    5.60
   3   3   1  378.86    5.70
   3   3   1  388.16    5.90
  -3  -3   1  365.86    5.60
   3  -3   1  373.96    5.70
  -3   3   1  366.56    5.60
  -3   3   1  388.06    5.80
   3   3  -1  371.06    6.80
   3   3   2  440.96    6.80
   3   3   2  453.65    7.00
  -3   3  -2  442.96    6.70
  -3   3  -2  457.85    6.90
  -3  -3   2  460.55    6.90
   3   3  -2  442.36    6.70
   3   3  -2  449.95    6.80
  -3   3   2  449.95    6.60
  -3   3   2  459.45    8.90
   3  -3   2  449.66    6.90
  -3   3  -3  139.69    2.30
   3   3   3  140.59    2.20
  -3   3  -3  144.19    2.20
  -3  -3   3  138.49    2.20
   3   3   3  143.49    2.30
   3  -3   3  139.39    2.20
  -3   3   3  137.99    2.20
   3   3  -3  139.19    2.10
  -3   3   3  142.89    2.20
   3   3  -3  139.39    2.30
  -3   3  -4    1.40    0.30
  -3   3  -4    1.60    0.30
   3   3   4    1.50    0.30
  -3  -3   4    1.30    0.30
  -3   3   4    1.50    0.30
  -3   3   4    2.00    0.30
   3   3  -4    1.60    0.30
   3  -3   4    1.00    0.30
   3   3  -4    1.60    0.10
  -3   3  -5   75.99    1.50
  -3  -3   5   76.99    1.40
   3   3   5   76.19    1.40
   3   3  -5   76.99    1.50
  -3   3   5   79.19    1.40
   3  -3   5   75.19    1.40
  -3   3   5   77.29    1.40
   3   3   6  158.98    2.60
  -3  -3   6  159.18    2.60
   3   3   6  157.38    2.60
  -3   3   6  155.38    2.50
   3  -3   6  154.28    2.60
   3   3  -6  159.08    2.70
  -3   3   6  150.58    2.60
   3   3   7   63.99    1.30
  -3  -3   7   63.29    1.30
   3   3   7   60.99    1.30
  -3   3   7   61.39    1.20
   3  -3   7   61.69    1.30
  -3   3   7   60.79    1.30
   3   3  -7   60.39    1.40
   3   3   8   35.60    1.00
  -3  -3   8   36.70    1.00
   3   3   8   37.20    1.00
  -3   3   8   35.30    0.90
   3  -3   8   38.60    1.00
  -3   3   8   35.20    0.80
   3   3   9   33.60    1.00
   3   3   9   33.60    1.00
  -3  -3   9   34.70    1.00
  -3   3   9   33.60    1.00
   3  -3   9   36.70    1.10
  -3   3   9   34.40    0.80
   3   3  -9   35.30    1.20
   3   3  10   22.60    0.90
  -3  -3  10   21.20    0.90
   3   3  10   22.30    0.90
  -3   3  10   22.70    0.70
  -3   3  10   23.40    0.90
   3  -3  10   22.10    0.90
   3   3  11   27.70    1.10
   3   3  11   28.00    1.00
  -3  -3  11   30.00    1.10
   3  -3  11   28.70    1.10
  -3   3  11   27.60    1.00
   3   3  12   20.80    0.90
  -3  -3  12   20.30    1.00
   3   3  12   20.60    1.00
   3  -3  12   21.30    1.10
  -3   3  12   18.20    0.90
  -3  -3  13   10.30    0.80
   3   3  13   12.70    0.80
  -3   3  13   13.50    0.90
   3  -3  13   13.00    0.90
  -3  -3  14   17.90    1.20
   3   3  14   19.40    1.20
  -3   3  14   18.50    1.10
   3  -3  14   17.50    1.20
   3   3  15   10.60    0.90
  -3  -3  15   11.10    0.90
  -3   3  15   10.30    0.90
   3  -3  15   12.90    1.00
   3   3  16    0.40    0.70
  -3  -3  16    1.00    0.70
   3  -3  16    1.30    0.80
  -3   3  16    0.70    0.70
   3   3  17   -0.10    0.70
  -3  -3  17   -0.90    0.80
   3  -3  17    0.30    0.80
  -3   3  17    0.40    0.80
  -3   4   0  144.19    2.30
   3   4   0  148.69    2.30
  -3   4   0  144.99    2.20
  -3  -4   0  143.09    2.20
  -3   4  -1  210.88    3.40
   3   4   1  222.68    3.30
  -3   4  -1  221.08    3.40
  -3  -4   1  219.08    3.30
   3   4  -1  225.18    3.40
  -3   4   1  229.88    3.40
   3  -4   1  225.18    3.30
  -3   4   1  219.48    3.30
   3   4   2  123.19    1.90
  -3   4  -2  130.79    2.00
  -3  -4   2  126.19    2.00
  -3   4  -2  130.69    2.10
   3   4   2  123.39    2.10
  -3   4   2  127.89    2.10
   3  -4   2  128.19    2.00
   3   4  -2  124.59    2.10
   3   4  -2  127.19    2.00
  -3   4   2  124.29    2.00
  -3  -4   3   13.60    0.50
  -3   4  -3   13.30    0.50
   3   4   3   12.60    0.60
   3   4   3   14.20    0.40
  -3   4  -3   14.20    0.60
   3   4  -3   13.20    0.40
  -3   4   3   13.10    0.50
  -3   4   3   12.50    0.50
   3  -4   3   13.50    0.50
   3   4   4  223.68    3.40
  -3   4  -4  225.18    3.50
  -3  -4   4  225.38    3.40
  -3   4  -4  219.58    3.50
   3   4  -4  225.08    3.60
   3   4  -4  221.68    3.30
   3  -4   4  222.78    3.50
  -3   4   4  220.48    3.40
  -3   4   4  226.88    3.50
  -3   4  -5  190.08    3.10
  -3  -4   5  192.18    3.00
   3   4   5  195.58    3.10
   3   4   5  192.28    3.00
  -3   4  -5  192.48    3.10
   3   4  -5  193.78    3.20
  -3   4   5  192.88    3.00
   3  -4   5  188.98    3.00
  -3   4   5  189.38    3.00
   3   4  -5  190.58    2.90
  -3  -4   6    8.60    0.50
  -3   4  -6    8.00    0.60
   3   4   6    7.60    0.50
   3   4   6    8.50    0.60
  -3   4   6    8.30    0.50
   3   4  -6    6.60    0.50
   3  -4   6    8.50    0.50
  -3   4   6    8.50    0.50
   3   4   7  155.48    2.60
   3   4   7  153.58    2.60
  -3  -4   7  155.18    2.60
   3  -4   7  152.88    2.60
  -3   4   7  151.38    2.60
  -3   4   7  157.18    2.60
   3   4  -7  157.38    2.70
   3   4   8   92.29    1.70
   3   4   8   91.79    1.80
  -3  -4   8   89.19    1.70
  -3   4   8   89.89    1.70
  -3   4   8   93.69    1.70
   3   4  -8   92.69    1.90
   3  -4   8   94.09    1.80
   3   4   9   10.10    0.70
   3   4   9   10.40    0.70
  -3  -4   9   10.40    0.70
  -3   4   9    9.70    0.70
   3   4  -9   11.30    0.80
   3  -4   9    9.20    0.60
  -3   4   9   11.10    0.60
   3   4  10    3.10    0.50
  -3  -4  10    1.80    0.50
   3   4  10    2.20    0.50
   3   4 -10    1.70    0.60
  -3   4  10    2.20    0.40
  -3   4  10    2.50    0.50
   3  -4  10    2.20    0.50
   3   4  11    6.10    0.60
   3   4  11    8.10    0.60
  -3  -4  11    7.10    0.70
   3  -4  11    6.70    0.70
  -3   4  11    6.80    0.60
  -3  -4  12   18.90    1.00
   3   4  12   17.70    1.00
   3   4  12   17.20    0.90
  -3   4  12   17.60    1.00
   3  -4  12   18.00    1.00
   3   4  13    2.10    0.60
  -3  -4  13    2.70    0.70
   3  -4  13    3.00    0.60
  -3   4  13    2.80    0.60
   3   4  14    4.00    0.70
  -3  -4  14    3.80    0.70
  -3   4  14    4.50    0.70
   3  -4  14    4.20    0.70
  -3  -4  15    0.30    0.70
   3   4  15   -0.30    0.70
  -3   4  15   -0.10    0.70
   3  -4  15    0.20    0.70
  -3  -4  16   26.60    1.40
   3   4  16   24.60    1.40
  -3   4  16   26.90    1.40
   3  -4  16   26.50    1.40
  -3  -4  17   63.29    2.00
   3   4  17   60.89    1.90
  -3   4  17   58.19    1.90
   3  -4  17   60.59    2.00
  -3   5   0   52.59    0.90
  -3  -5   0   51.39    0.80
   3   5   0   53.59    1.00
  -3   5   0   56.59    1.10
   3   5   1   60.49    1.00
   3   5   1   62.79    1.20
  -3   5  -1   62.29    1.20
  -3  -5   1   59.99    1.00
  -3   5  -1   59.99    1.10
   3   5  -1   61.59    1.10
   3  -5   1   61.29    1.10
  -3   5   1   62.39    1.20
  -3   5   1   60.99    1.10
  -3  -5   2   97.99    1.60
  -3   5  -2   98.09    1.70
  -3   5  -2  102.09    1.70
   3   5   2  102.29    1.80
   3   5   2  100.79    1.60
  -3   5   2   99.09    1.60
   3   5  -2   97.69    1.80
   3   5  -2  100.29    1.60
   3  -5   2  103.19    1.60
  -3   5   2  104.39    1.80
  -3   5  -3  133.99    2.20
  -3   5  -3  128.59    2.20
   3   5   3  134.49    2.20
   3   5   3  134.49    2.10
  -3  -5   3  132.29    2.10
   3  -5   3  131.09    2.10
   3   5  -3  130.79    2.10
  -3   5   3  135.19    2.20
   3   5  -3  128.29    2.30
  -3   5   3  128.89    2.10
   3   5   4   64.69    1.30
  -3  -5   4   68.79    1.20
  -3   5  -4   66.99    1.30
  -3   5  -4   68.09    1.30
   3   5   4   71.19    1.20
   3   5  -4   69.39    1.40
   3   5  -4   66.99    1.20
  -3   5   4   67.59    1.30
  -3   5   4   68.99    1.20
   3  -5   4   68.59    1.30
  -3  -5   5  202.28    3.20
  -3   5  -5  201.58    3.30
   3   5   5  206.18    3.20
  -3   5  -5  203.38    3.20
   3   5   5  206.68    3.30
   3   5  -5  203.78    3.10
   3  -5   5  204.18    3.20
  -3   5   5  200.68    3.20
  -3   5   5  208.18    3.30
   3   5  -5  195.58    3.30
  -3   5  -6  325.77    5.00
   3   5   6  324.47    5.00
  -3   5  -6  320.27    5.10
  -3  -5   6  321.67    5.00
   3   5   6  320.37    4.90
   3   5  -6  322.97    5.10
  -3   5   6  322.87    5.00
  -3   5   6  316.67    5.00
   3   5  -6  321.27    4.80
   3  -5   6  330.47    5.00
   3   5   7  194.48    3.20
  -3   5  -7  192.68    3.30
   3   5   7  190.98    3.20
  -3  -5   7  195.38    3.20
   3  -5   7  199.08    3.20
   3   5  -7  199.38    3.40
  -3   5   7  195.28    3.20
  -3   5   7  198.58    3.20
   3   5   8    3.90    0.50
  -3  -5   8    3.70    0.40
  -3   5  -8    4.20    0.50
   3   5   8    4.70    0.50
  -3   5   8    4.70    0.50
  -3   5   8    4.60    0.40
   3   5  -8    3.60    0.50
   3  -5   8    4.10    0.50
  -3  -5   9  131.89    2.40
   3   5   9  130.49    2.40
   3   5   9  129.99    2.30
   3   5  -9  133.69    2.60
  -3   5   9  128.59    2.30
  -3   5   9  125.39    2.40
   3  -5   9  131.49    2.40
  -3  -5  10   63.09    1.50
   3   5  10   64.09    1.50
   3   5  10   64.39    1.50
   3   5 -10   64.59    1.70
  -3   5  10   65.89    1.50
   3  -5  10   62.69    1.50
  -3   5  10   61.39    1.40
   3   5  11   16.20    0.90
   3   5  11   15.40    0.90
  -3  -5  11   17.00    1.00
   3   5 -11   17.20    1.20
   3  -5  11   15.90    0.90
  -3   5  11   16.80    0.90
  -3  -5  12   22.20    1.10
   3   5  12   22.60    1.10
   3   5  12   25.10    1.00
   3  -5  12   22.80    1.10
  -3   5  12   23.80    1.10
   3   5  13    5.40    0.70
   3   5  13    5.90    0.70
  -3  -5  13    7.10    0.80
  -3   5  13    6.00    0.70
   3  -5  13    5.80    0.70
  -3  -5  14    9.40    0.80
   3   5  14   11.90    0.90
  -3   5  14   11.40    0.90
   3  -5  14   11.30    0.90
   3   5  15    4.30    0.80
  -3  -5  15    4.50    0.80
   3  -5  15    4.00    0.70
  -3   5  15    5.10    0.80
  -3  -5  16    1.70    0.80
   3   5  16    1.70    0.70
   3  -5  16    2.10    0.80
  -3   5  16    1.80    0.80
  -3  -5  17   11.20    1.00
   3   5  17   12.50    1.10
  -3   5  17   11.60    1.00
   3  -5  17   14.50    1.10
  -3   6   0  376.16    5.60
   3   6   0  346.27    5.40
   3   6   0  379.66    5.60
  -3   6   0  368.26    5.40
  -3   6  -1  117.49    2.00
   3   6   1  118.59    2.00
   3   6   1  116.59    1.70
  -3   6  -1  114.29    1.90
  -3  -6   1  114.09    1.70
   3   6  -1  119.09    1.90
  -3   6   1  113.19    1.80
  -3   6   1  112.99    2.00
   3  -6   1  112.79    1.80
  -3  -6   2  166.18    2.50
  -3   6  -2  170.18    2.70
  -3   6  -2  158.28    2.70
   3   6   2  168.18    2.70
   3   6   2  167.68    2.50
   3   6  -2  164.78    2.80
   3  -6   2  171.98    2.60
  -3   6   2  170.58    2.80
   3   6  -2  168.88    2.70
  -3   6   2  167.38    2.60
  -3   6  -3  136.19    2.30
  -3   6  -3  134.89    2.30
  -3  -6   3  137.49    2.10
   3   6   3  142.69    2.10
   3   6   3  135.99    2.30
  -3   6   3  139.19    2.30
  -3   6   3  137.29    2.20
   3   6  -3  132.19    2.40
   3   6  -3  133.39    2.20
   3  -6   3  138.79    2.20
   3   6   4    3.30    0.40
   3   6   4    3.90    0.30
  -3   6  -4    3.50    0.40
  -3   6  -4    3.30    0.40
  -3  -6   4    2.60    0.30
   3   6  -4    3.30    0.40
  -3   6   4    3.40    0.30
   3   6  -4    3.60    0.30
   3  -6   4    3.60    0.30
  -3   6   4    3.00    0.40
   3   6   5  323.27    4.80
   3   6   5  304.17    4.90
  -3   6  -5  312.47    4.90
  -3   6  -5  322.27    5.00
  -3  -6   5  319.97    4.80
  -3   6   5  309.97    4.90
  -3   6   5  321.87    4.80
   3   6  -5  321.67    4.80
   3  -6   5  316.77    4.90
   3   6  -5  317.37    5.00
   3   6   6  457.75    6.90
   3   6   6  451.35    7.10
  -3   6  -6  467.25    7.00
  -3  -6   6  464.65    7.00
  -3   6  -6  468.35    7.10
   3   6  -6  449.76    7.10
  -3   6   6  465.65    7.00
   3   6  -6  467.95    6.90
  -3   6   6  465.35    7.00
   3  -6   6  460.25    7.00
   3   6   7  197.48    3.30
  -3   6  -7  197.38    3.30
   3   6   7  197.08    3.10
  -3   6  -7  197.18    3.20
  -3  -6   7  195.38    3.20
   3   6  -7  188.38    3.30
  -3   6   7  194.58    3.20
  -3   6   7  190.78    3.20
   3  -6   7  196.38    3.20
  -3   6  -8   22.00    1.00
   3   6   8   21.60    0.90
   3   6   8   21.40    0.80
  -3  -6   8   21.80    0.80
  -3   6   8   22.00    0.80
   3   6  -8   23.20    1.00
  -3   6   8   22.80    0.80
   3  -6   8   20.90    0.80
   3   6   9   38.50    1.10
   3   6   9   36.70    1.00
  -3  -6   9   37.70    1.10
  -3   6  -9   37.20    1.30
  -3   6   9   36.50    1.00
   3  -6   9   36.20    1.10
  -3   6   9   36.90    1.10
   3   6  -9   38.10    1.30
   3   6  10   25.80    1.00
  -3  -6  10   24.40    1.00
   3   6  10   25.50    0.90
  -3   6  10   25.80    0.90
   3   6 -10   25.30    1.20
  -3   6  10   24.80    1.00
   3  -6  10   25.00    1.00
  -3  -6  11   22.10    1.00
   3   6  11   20.40    0.90
   3   6  11   20.20    1.00
  -3   6  11   20.40    0.90
   3   6 -11   19.40    1.20
   3  -6  11   20.60    1.00
  -3   6  11   19.90    1.00
   3   6  12   36.00    1.20
   3   6  12   34.50    1.20
  -3  -6  12   34.40    1.20
   3   6 -12   35.20    1.50
   3  -6  12   33.70    1.30
  -3   6  12   36.60    1.20
   3   6  13    4.50    0.60
   3   6  13    6.10    0.70
  -3  -6  13    5.60    0.70
  -3   6  13    5.10    0.70
   3  -6  13    5.40    0.70
  -3  -6  14    5.90    0.80
   3   6  14    4.60    0.70
  -3   6  14    6.50    0.80
   3  -6  14    6.60    0.80
   3   6  15   21.20    1.30
  -3  -6  15   24.80    1.40
  -3   6  15   20.90    1.20
   3  -6  15   22.50    1.30
   3   6  16    0.90    0.70
  -3  -6  16    0.10    0.70
  -3   6  16    1.00    0.70
   3  -6  16    0.30    0.70
  -3  -6  17   23.70    1.70
   3   6  17   24.20    1.40
  -3   6  17   23.00    1.40
   3  -6  17   22.60    1.80
   3   7   0  456.85    7.00
   3  -7   0  463.25    6.80
  -3   7   0  468.65    7.00
  -3   7  -1  289.47    4.40
   3   7   1  280.77    4.40
  -3  -7   1  275.17    4.20
  -3   7  -1  292.57    4.50
  -3   7   1  277.47    4.20
  -3   7   1  289.47    4.50
   3  -7   1  283.87    4.20
   3   7  -1  281.97    4.40
   3   7   2  134.19    2.20
  -3   7  -2  129.19    2.20
   3   7   2  126.29    1.90
  -3  -7   2  126.39    2.00
  -3   7  -2  129.29    2.20
   3   7  -2  128.09    2.30
   3  -7   2  125.89    2.00
   3   7  -2  128.09    2.20
  -3   7   2  128.39    2.00
  -3   7   2  131.69    2.30
  -3   7  -3  243.68    3.90
   3   7   3  248.48    3.70
   3   7   3  248.08    3.90
  -3   7  -3  242.18    3.90
  -3  -7   3  241.88    3.70
   3   7  -3  248.78    3.80
   3   7  -3  239.38    4.00
  -3   7   3  244.68    3.70
  -3   7   3  243.68    3.90
   3  -7   3  244.38    3.70
  -3  -7   4   53.29    1.00
   3   7   4   55.09    1.20
   3   7   4   53.79    1.00
  -3   7  -4   51.69    1.20
  -3   7  -4   52.29    1.20
  -3   7   4   51.39    1.20
   3   7  -4   50.99    1.30
   3  -7   4   53.79    1.00
  -3   7   4   53.49    1.00
   3   7  -4   52.79    1.00
   3   7   5  158.48    2.50
   3   7   5  155.08    2.70
  -3   7  -5  155.38    2.70
  -3   7  -5  154.98    2.60
  -3  -7   5  154.98    2.50
   3   7  -5  155.78    2.80
  -3   7   5  157.08    2.50
   3  -7   5  157.08    2.50
   3   7  -5  156.98    2.50
  -3   7   5  146.49    2.60
  -3  -7   6  151.38    2.50
   3   7   6  150.18    2.40
  -3   7  -6  147.69    2.60
   3   7   6  144.09    2.60
  -3   7  -6  147.69    2.60
  -3   7   6  149.39    2.60
  -3   7   6  152.68    2.50
   3   7  -6  151.98    2.70
   3  -7   6  149.99    2.50
   3   7  -6  150.38    2.40
  -3  -7   7   39.60    1.00
  -3   7  -7   38.90    1.20
   3   7   7   39.50    0.90
  -3   7  -7   40.00    1.00
   3   7   7   40.40    1.10
  -3   7   7   39.60    1.10
   3  -7   7   39.70    1.00
   3   7  -7   41.60    1.30
  -3   7   7   40.20    1.00
  -3   7  -8   60.19    1.50
   3   7   8   59.79    1.30
  -3   7  -8   58.99    1.30
   3   7   8   61.69    1.50
  -3  -7   8   59.29    1.30
   3   7  -8   62.49    1.60
  -3   7   8   60.29    1.30
   3  -7   8   62.29    1.40
  -3   7   8   62.79    1.40
   3   7   9   29.20    0.90
  -3   7  -9   32.60    1.30
  -3  -7   9   29.80    1.00
   3   7   9   28.80    1.00
  -3   7   9   30.30    1.00
  -3   7   9   29.30    1.00
   3   7  -9   28.00    1.20
   3  -7   9   30.10    1.00
   3   7  10    8.00    0.60
  -3   7 -10    6.50    0.70
   3   7  10    8.00    0.60
  -3  -7  10    8.40    0.60
  -3   7  10    8.70    0.60
   3  -7  10    8.00    0.60
   3   7 -10    9.40    0.80
  -3   7  10    8.10    0.60
  -3  -7  11   53.29    1.50
   3   7  11   53.29    1.40
   3   7  11   50.69    1.40
   3   7 -11   56.49    1.70
   3  -7  11   54.99    1.50
  -3   7  11   54.59    1.40
  -3   7  11   52.69    1.40
   3   7  12    2.70    0.60
   3   7  12    1.20    0.50
  -3  -7  12    0.60    0.60
   3  -7  12    1.70    0.60
  -3   7  12    1.10    0.50
   3   7 -12    1.00    0.70
  -3  -7  13   23.20    1.20
   3   7  13   25.00    1.10
   3   7  13   24.20    1.20
   3  -7  13   24.30    1.20
  -3   7  13   24.60    1.20
  -3  -7  14    7.80    0.80
   3   7  14    6.50    0.80
   3  -7  14    6.90    0.80
  -3   7  14    5.70    0.70
   3   7  15    6.30    0.80
  -3  -7  15    9.70    0.90
   3  -7  15    6.10    0.80
  -3   7  15    9.40    0.90
   3   7  16    0.90    0.70
  -3  -7  16    0.70    0.80
   3  -7  16    0.40    0.80
  -3   7  16    1.00    0.70
   3   7  17    4.60    0.90
  -3   7  17    6.40    0.90
  -3   8   0  231.48    3.70
   3   8   0  229.98    3.70
   3  -8   0  228.98    3.50
  -3   8  -1   62.09    1.30
   3   8   1   62.59    1.30
  -3   8  -1   59.99    1.20
   3   8  -1   60.09    1.20
   3  -8   1   59.29    1.00
  -3   8   1   59.69    1.30
  -3   8   1   60.09    1.00
  -3   8  -2   45.60    1.10
  -3  -8   2   45.90    0.80
  -3   8  -2   47.10    1.10
   3   8   2   44.80    0.70
   3   8   2   45.00    1.10
  -3   8   2   46.00    1.10
   3   8  -2   46.70    1.00
   3  -8   2   46.80    0.90
   3   8  -2   44.20    1.20
  -3   8   2   44.40    0.90
  -3   8  -3  180.88    3.00
   3   8   3  181.68    2.70
   3   8   3  182.88    3.00
  -3  -8   3  181.38    2.70
  -3   8  -3  179.08    3.00
   3   8  -3  175.78    3.10
   3  -8   3  178.88    2.80
  -3   8   3  177.58    3.00
  -3   8   3  178.98    2.80
   3   8  -3  178.98    2.90
   3   8   4   68.39    1.10
  -3   8  -4   65.39    1.40
   3   8   4   68.49    1.50
  -3   8  -4   67.09    1.40
  -3  -8   4   64.89    1.20
   3   8  -4   66.29    1.30
   3   8  -4   65.09    1.50
   3  -8   4   65.89    1.20
  -3   8   4   66.19    1.50
  -3   8   4   67.19    1.20
  -3  -8   5  216.78    3.40
   3   8   5  228.98    3.70
   3   8   5  220.68    3.40
  -3   8  -5  218.28    3.60
  -3   8  -5  214.28    3.60
   3   8  -5  219.68    3.70
   3   8  -5  218.38    3.50
  -3   8   5  216.78    3.60
  -3   8   5  217.88    3.40
   3  -8   5  215.28    3.40
  -3  -8   6   27.20    0.80
   3   8   6   28.40    1.00
  -3   8  -6   26.20    0.90
   3   8   6   27.70    0.70
  -3   8  -6   27.90    1.00
   3   8  -6   27.40    0.80
  -3   8   6   27.50    0.80
   3  -8   6   27.30    0.80
   3   8  -6   28.00    1.10
  -3   8   6   27.20    0.90
  -3  -8   7   17.10    0.70
  -3   8  -7   16.40    0.90
   3   8   7   17.10    0.60
  -3   8  -7   17.30    0.80
   3   8   7   18.10    0.90
  -3   8   7   17.60    0.80
  -3   8   7   17.40    0.70
   3  -8   7   17.40    0.70
   3   8  -7   17.60    0.90
  -3   8  -8   71.39    1.50
  -3  -8   8   72.99    1.50
   3   8   8   69.29    1.60
  -3   8  -8   71.99    1.70
   3   8   8   66.79    1.40
  -3   8   8   72.19    1.50
  -3   8   8   69.99    1.60
   3  -8   8   70.79    1.50
   3   8  -8   70.49    1.80
  -3  -8   9   36.50    1.10
   3   8   9   36.50    1.20
  -3   8  -9   36.80    1.30
   3   8   9   35.20    1.00
   3   8  -9   38.30    1.40
  -3   8   9   36.80    1.10
  -3   8   9   36.40    1.20
   3  -8   9   38.10    1.10
   3   8  10   22.00    1.00
   3   8  10   22.60    0.90
  -3  -8  10   22.80    1.00
  -3   8 -10   22.80    1.20
   3  -8  10   21.90    1.00
  -3   8  10   24.30    1.00
  -3   8  10   21.40    1.00
   3   8 -10   22.10    1.20
  -3  -8  11   20.80    1.10
   3   8  11   22.00    1.10
   3   8  11   22.90    0.90
  -3   8  11   21.20    1.00
   3   8 -11   19.90    1.30
  -3   8  11   21.30    1.00
   3  -8  11   21.70    1.00
   3   8  12   20.70    1.10
  -3  -8  12   23.00    1.10
   3   8  12   20.80    1.00
  -3   8  12   21.30    1.10
   3   8 -12   16.40    1.30
   3  -8  12   21.20    1.20
  -3  -8  13   72.09    1.90
   3   8  13   70.99    1.80
   3   8  13   72.29    1.80
   3   8 -13   70.29    2.20
   3  -8  13   70.99    1.80
  -3   8  13   73.49    1.80
  -3  -8  14   22.90    1.30
   3   8  14   22.50    1.20
   3  -8  14   23.50    1.30
  -3   8  14   23.90    1.30
   3   8  15   12.20    0.90
  -3  -8  15   10.60    0.90
   3  -8  15   13.70    1.00
  -3   8  15   11.20    0.90
  -3  -8  16   13.70    1.10
  -3   8  16   17.70    1.30
   3  -8  16   15.10    1.10
  -3   8  17   16.30    1.30
  -3   9   0    2.40    0.40
   3   9   0    2.40    0.40
   3  -9   0    2.30    0.20
   3   9   1   90.79    1.80
  -3   9  -1   94.29    1.80
  -3   9  -1   95.59    1.80
  -3   9   1   90.09    1.50
   3   9  -1   90.89    1.70
   3  -9   1   95.19    1.50
  -3   9   1   92.89    1.80
  -3   9  -2   63.69    1.40
  -3   9  -2   64.79    1.40
   3   9   2   62.39    1.40
  -3   9   2   61.99    1.10
   3   9  -2   64.89    1.50
   3   9  -2   62.69    1.30
  -3   9   2   64.79    1.50
   3  -9   2   61.99    1.10
  -3   9  -3   85.69    1.70
  -3   9  -3   89.39    1.80
   3   9   3   89.59    1.80
   3   9  -3   88.19    1.80
  -3   9   3   86.09    1.80
   3  -9   3   87.99    1.50
   3   9  -3   88.09    1.70
  -3   9   3   86.39    1.50
  -3  -9   4    3.20    0.30
  -3   9  -4    3.40    0.50
   3   9   4    4.10    0.50
  -3   9  -4    3.40    0.50
  -3   9   4    2.90    0.50
   3   9  -4    3.90    0.40
   3   9  -4    3.40    0.50
   3  -9   4    3.10    0.30
  -3   9   4    3.30    0.30
   3   9   5   37.60    1.10
  -3   9  -5   37.90    1.10
  -3   9  -5   38.00    1.10
  -3  -9   5   36.80    0.80
  -3   9   5   37.50    0.90
   3   9  -5   36.70    1.20
   3   9  -5   37.50    0.90
   3  -9   5   37.80    0.90
  -3   9   5   36.70    1.10
   3   9   6   51.79    1.40
  -3  -9   6   48.70    1.10
  -3   9  -6   52.09    1.30
  -3   9  -6   51.89    1.40
   3   9  -6   50.69    1.10
   3   9  -6   49.70    1.40
  -3   9   6   50.49    1.10
   3  -9   6   51.89    1.10
  -3   9   6   51.89    1.30
   3   9   7   51.79    1.40
  -3   9  -7   50.49    1.30
  -3  -9   7   49.00    1.10
  -3   9  -7   48.60    1.40
   3  -9   7   52.19    1.20
  -3   9   7   50.69    1.30
  -3   9   7   49.40    1.10
   3   9  -7   49.99    1.50
  -3  -9   8    9.20    0.70
  -3   9  -8    9.10    0.80
   3   9   8    9.10    0.70
  -3   9  -8    8.90    0.70
  -3   9   8   10.00    0.70
   3   9  -8    7.60    0.70
  -3   9   8    8.90    0.70
   3  -9   8   10.40    0.70
  -3   9  -9   59.19    1.70
  -3  -9   9   55.39    1.30
   3   9   9   56.19    1.50
  -3   9   9   55.89    1.50
   3   9  -9   56.89    1.70
  -3   9   9   56.69    1.30
   3  -9   9   54.09    1.40
  -3   9 -10   56.19    1.70
  -3  -9  10   57.99    1.40
   3   9  10   53.99    1.50
  -3   9  10   58.09    1.40
   3   9 -10   56.39    1.70
  -3   9  10   56.39    1.50
   3  -9  10   56.09    1.40
  -3   9 -11   33.00    1.50
  -3  -9  11   34.80    1.20
   3   9  11   32.40    1.30
   3  -9  11   33.90    1.20
   3   9 -11   34.30    1.50
  -3   9  11   32.70    1.20
  -3   9  11   35.30    1.20
  -3  -9  12   12.70    1.00
   3   9  12   12.00    0.90
  -3   9  12   13.10    1.00
   3  -9  12   13.00    1.00
   3   9 -12   11.50    1.00
   3   9  13   43.20    1.50
  -3  -9  13   41.20    1.50
   3  -9  13   45.70    1.50
   3   9 -13   41.60    1.80
  -3   9  13   44.90    1.60
   3   9  14   13.40    1.10
  -3  -9  14   13.00    0.90
   3  -9  14   14.90    1.20
  -3  -9  15   40.70    1.60
   3  -9  15   38.20    1.60
  -3  -9  16   25.50    1.50
   3  -9  16   29.40    1.50
   3  10   0   50.39    1.20
  -3  10   0   51.69    1.30
  -3  10  -1  166.08    2.90
   3  10   1  158.98    2.80
  -3  10  -1  157.98    2.80
  -3  10   1  164.68    2.90
   3  10  -1  163.88    2.80
  -3  10  -2   81.89    1.70
   3  10   2   86.49    1.80
  -3  10  -2   84.89    1.80
   3  10  -2   85.79    1.80
   3  10  -2   83.99    1.70
  -3  10   2   85.99    1.80
  -3  10  -3   66.89    1.50
   3  10   3   69.79    1.60
  -3  10  -3   68.09    1.50
   3  10  -3   71.59    1.60
  -3  10   3   70.79    1.60
   3  10  -3   68.89    1.40
  -3  10  -4   82.89    1.80
  -3  10  -4   83.49    1.70
   3  10   4   82.79    1.80
   3  10  -4   83.39    1.90
  -3  10   4   83.19    1.80
   3  10  -4   81.49    1.60
  -3  10  -5  117.09    2.20
   3  10   5  116.39    2.30
  -3  10  -5  118.89    2.30
   3  10  -5  119.39    2.40
  -3  10   5  118.89    2.30
   3  10  -5  117.39    2.10
   3  10   6  100.59    2.10
  -3  10  -6   99.79    2.10
  -3  10  -6  103.49    2.00
   3  10  -6  104.89    2.20
   3 -10   6  102.49    1.90
  -3  10   6  102.89    2.10
  -3  10  -7  124.29    2.40
   3  10   7  125.09    2.40
  -3  10  -7  118.99    2.30
   3  10  -7  120.79    2.50
  -3  10   7  122.99    2.40
   3 -10   7  120.89    2.20
  -3  10  -8   57.19    1.40
   3  10   8   53.79    1.50
  -3  10  -8   59.09    1.60
   3  10  -8   53.49    1.60
  -3  10   8   54.79    1.50
   3 -10   8   55.49    1.30
  -3  10  -9   90.09    2.10
   3  10   9   90.79    2.00
  -3  10   9   89.29    2.00
   3 -10   9   88.39    1.80
   3  10  -9   88.69    2.20
   3  10  10   71.09    1.80
  -3  10 -10   69.29    1.90
   3  10 -10   68.09    2.00
   3 -10  10   68.69    1.60
  -3  10  10   71.89    1.80
   3  10  11   43.50    1.50
  -3  10 -11   47.30    1.70
   3 -10  11   44.60    1.40
   3  10 -11   44.10    1.70
  -3  10  11   44.70    1.40
   3  10  12   14.10    1.20
  -3  10 -12   13.40    1.00
   3 -10  12   13.80    1.10
   3  10 -12   13.40    1.10
  -3  10  12   14.50    1.10
   3  10  13    7.40    0.80
   3  10 -13    7.40    1.00
   3 -10  13    5.30    0.70
   3  10  14   12.90    1.00
   3  10 -14   13.40    1.20
   3 -10  14   13.70    1.10
  -3  11   0    0.40    0.50
   3  11   0    1.00    0.50
  -3  11  -1  141.69    2.60
  -3  11  -1  136.79    2.50
   3  11   1  137.09    2.60
  -3  11   1  139.69    2.60
   3  11  -1  136.79    2.50
   3  11   2   84.39    1.80
  -3  11  -2   82.99    1.80
  -3  11  -2   84.29    1.80
   3  11  -2   85.49    1.80
  -3  11   2   85.19    1.80
   3  11  -2   82.99    1.90
  -3  11  -3   15.70    0.90
   3  11   3   15.30    0.90
  -3  11  -3   15.50    0.90
  -3  11   3   14.50    0.80
   3  11  -3   14.90    0.80
   3  11  -3   15.30    1.00
  -3  11  -4   44.90    1.30
  -3  11  -4   45.80    1.30
   3  11   4   45.50    1.30
   3  11  -4   48.50    1.40
   3  11  -4   45.40    1.20
  -3  11   4   46.60    1.40
  -3  11  -5   18.00    0.90
  -3  11  -5   17.90    1.00
   3  11   5   18.80    0.90
   3  11  -5   18.00    0.80
   3  11  -5   18.30    1.10
  -3  11   5   16.60    1.00
   3  11   6    1.70    0.60
  -3  11  -6    3.30    0.60
  -3  11  -6    1.50    0.60
  -3  11   6    1.80    0.60
   3  11  -6    2.30    0.60
  -3  11  -7   57.49    1.50
  -3  11  -7   53.49    1.60
   3  11   7   53.99    1.60
  -3  11   7   52.79    1.50
   3  11  -7   55.39    1.60
   3  11   8   28.40    1.30
  -3  11  -8   28.50    1.20
   3  11  -8   29.40    1.40
  -3  11   8   28.90    1.20
  -3  11  -9   48.60    1.60
   3  11   9   49.80    1.60
   3  11  -9   50.99    1.70
  -3  11   9   48.20    1.50
   3  11  10   33.00    1.40
  -3  11 -10   30.40    1.40
   3  11 -10   28.10    1.50
  -3  11  10   29.20    1.30
  -3  11 -11   14.10    1.00
   3  11  11   13.20    1.10
   3  11 -11   11.00    1.00
  -3  11  11   13.50    1.10
  -3  11 -12    0.50    0.80
   3  11  12   -0.70    0.70
  -3  11  12    0.10    0.60
   3  11 -12    0.70    0.80
   3  11  13   18.80    1.30
   3  11 -13   14.70    1.20
   3  11  14   17.10    1.30
   3  11 -14   18.60    1.30
  -3  12   0  137.79    2.60
   3  12   0  136.79    2.60
  -3  12  -1  218.18    3.80
  -3  12  -1  213.38    3.70
   3  12   1  216.68    3.70
  -3  12   1  222.18    3.80
   3  12  -1  217.58    3.70
  -3  12  -2  174.38    3.10
   3  12   2  171.48    3.10
  -3  12  -2  174.28    3.20
   3  12  -2  178.48    3.10
  -3  12   2  180.18    3.20
   3  12  -2  172.28    3.20
   3  12   3   50.59    1.40
  -3  12  -3   52.39    1.40
  -3  12  -3   52.19    1.40
  -3  12   3   53.09    1.50
   3  12  -3   50.69    1.30
   3  12  -3   52.39    1.50
  -3  12  -4   33.50    1.20
   3  12   4   32.50    1.20
  -3  12  -4   35.00    1.20
   3  12  -4   34.20    1.30
  -3  12   4   32.70    1.30
   3  12  -4   34.30    1.10
  -3  12  -5   39.10    1.30
  -3  12  -5   39.90    1.30
   3  12   5   37.90    1.30
   3  12  -5   41.90    1.20
   3  12  -5   40.50    1.40
  -3  12   5   37.80    1.30
  -3  12  -6   28.60    1.10
  -3  12  -6   25.10    1.20
   3  12   6   26.20    1.20
  -3  12   6   27.20    1.20
   3  12  -6   27.10    1.30
   3  12   7  200.98    3.70
  -3  12  -7  198.88    3.60
  -3  12  -7  204.48    3.60
   3  12  -7  202.08    3.80
  -3  12   7  204.78    3.70
  -3  12  -8   88.39    2.10
   3  12   8   84.59    2.10
  -3  12   8   91.09    2.10
   3  12  -8   88.99    2.20
  -3  12  -9    2.70    0.70
   3  12   9    3.50    0.80
   3  12  -9    2.90    0.80
  -3  12   9    4.00    0.70
   3  12  10   11.60    0.90
  -3  12 -10   11.20    1.00
   3  12 -10   10.10    0.90
  -3  12  10    9.40    0.90
  -3  12 -11    6.80    0.90
   3  12  11    8.60    0.90
  -3  12  11    8.00    0.90
   3  12 -11    9.40    1.00
  -3  12 -12   14.60    1.10
   3  12  12   15.00    1.20
  -3  12  12   15.30    1.20
   3  12 -12   12.80    1.10
   3  12  13   50.49    1.80
   3  12 -13   53.59    2.10
   3  12  14    9.20    1.00
  -3  13   0   26.90    1.20
   3  13   0   24.30    1.10
   3  13   1    0.40    0.50
  -3  13  -1    0.40    0.60
  -3  13  -1    0.60    0.50
   3  13  -1   -0.30    0.50
  -3  13   1   -0.40    0.60
   3  13   2   41.40    1.40
  -3  13  -2   43.90    1.40
  -3  13  -2   43.80    1.30
   3  13  -2   42.30    1.30
  -3  13   2   41.80    1.40
   3  13  -2   43.10    1.40
   3  13   3   34.40    1.20
  -3  13  -3   35.10    1.30
  -3  13  -3   35.30    1.20
  -3  13   3   33.80    1.30
   3  13  -3   35.50    1.20
   3  13  -3   36.80    1.40
  -3  13  -4   13.40    1.00
  -3  13  -4   11.20    0.90
   3  13   4   11.20    0.80
   3  13  -4   13.10    1.10
  -3  13   4   13.20    1.10
   3  13  -4   11.80    0.90
  -3  13  -5  116.49    2.40
   3  13   5  112.39    2.40
  -3  13  -5  114.99    2.40
  -3  13   5  116.49    2.50
   3  13  -5  117.99    2.50
  -3  13  -6   16.40    1.10
   3  13   6   17.50    1.20
  -3  13  -6   16.90    1.10
   3  13  -6   17.30    1.20
  -3  13   6   15.80    1.20
  -3  13  -7   68.79    1.80
  -3  13  -7   70.99    1.80
   3  13   7   69.99    1.90
  -3  13   7   68.79    1.90
   3  13  -7   69.89    1.90
   3  13   8   76.39    2.00
  -3  13  -8   77.59    2.00
   3  13  -8   81.49    2.10
  -3  13   8   73.69    2.00
   3  13   9   19.30    1.30
  -3  13  -9   19.40    1.30
   3  13  -9   18.00    1.40
  -3  13   9   18.70    1.20
  -3  13 -10   25.70    1.40
   3  13  10   27.30    1.40
   3  13 -10   25.70    1.50
  -3  13  10   28.50    1.40
   3  13  11    2.30    0.80
  -3  13 -11    2.50    0.80
  -3  13  11    3.20    0.80
   3  13 -11    1.50    0.80
   3  13  12   10.30    1.00
  -3  13 -12    7.50    1.00
  -3  13  12   11.10    1.00
   3  13 -12    8.00    1.10
  -3  13 -13   -1.20    0.80
   3  13  13   -0.30    0.80
   3  13 -13   -0.50    0.90
   3  13  14   60.69    2.00
   3  14   0    5.80    0.70
  -3  14   0    6.90    0.80
  -3  14  -1   36.70    1.40
   3  14   1   36.70    1.30
  -3  14  -1   37.90    1.30
   3  14  -1   35.60    1.30
  -3  14   1   36.30    1.40
   3  14   2    1.00    0.60
  -3  14  -2    1.80    0.70
  -3  14  -2    1.00    0.50
  -3  14   2    0.40    0.60
   3  14  -2    0.70    0.60
   3  14  -2    0.70    0.60
  -3  14  -3  107.49    2.30
   3  14   3  103.59    2.30
  -3  14  -3  103.49    2.30
   3  14  -3  108.09    2.40
  -3  14   3  100.89    2.30
   3  14  -3  104.89    2.20
  -3  14  -4    8.30    0.80
   3  14   4    7.60    0.80
  -3  14  -4    9.30    0.80
  -3  14   4    8.00    0.80
   3  14  -4    8.50    0.70
   3  14  -4   10.00    0.90
  -3  14  -5   60.49    1.70
   3  14   5   59.69    1.70
  -3  14  -5   61.19    1.70
  -3  14   5   61.09    1.80
   3  14  -5   62.99    1.80
  -3  14  -6   68.59    1.80
   3  14   6   63.79    1.90
  -3  14  -6   68.59    1.80
  -3  14   6   66.49    1.90
   3  14  -6   69.59    2.00
  -3  14  -7   12.10    0.90
   3  14   7    8.00    0.90
   3  14  -7   11.10    0.90
  -3  14   7   11.10    0.90
  -3  14  -8   16.50    1.20
   3  14   8   15.70    1.10
  -3  14   8   16.60    1.30
   3  14  -8   15.90    1.40
   3  14   9   60.09    1.90
  -3  14  -9   59.69    1.80
   3  14  -9   57.59    2.00
  -3  14   9   54.19    1.80
   3  14  10    8.50    1.00
  -3  14 -10    6.80    0.90
   3  14 -10    7.60    1.00
  -3  14  10    7.80    0.90
  -3  14 -11   36.00    1.80
   3  14  11   37.10    1.70
  -3  14  11   36.50    1.60
   3  14 -11   37.50    1.80
  -3  14 -12   16.60    1.20
   3  14  12   13.80    1.10
   3  14 -12   14.90    1.30
  -3  14  12   14.50    1.10
  -3  14 -13    2.00    1.00
   3  14  13    4.70    1.10
  -3  15   0   92.49    2.20
   3  15   0   92.79    2.20
  -3  15   0   93.89    2.10
  -3  15  -1   60.49    1.70
  -3  15  -1   59.49    1.70
   3  15   1   60.49    1.70
  -3  15   1   61.79    1.80
   3  15  -1   61.19    1.80
   3  15  -1   59.19    1.70
  -3  15  -2    1.40    0.60
   3  15   2    0.50    0.60
  -3  15  -2    1.20    0.70
  -3  15   2    1.80    0.70
   3  15  -2    1.20    0.70
   3  15  -2    1.30    0.60
   3  15   3   26.60    1.30
  -3  15  -3   26.30    1.30
  -3  15  -3   27.10    1.30
   3  15  -3   24.20    1.20
   3  15  -3   27.10    1.40
  -3  15   3   26.40    1.30
  -3  15  -4    2.80    0.70
   3  15   4    3.30    0.70
  -3  15  -4    2.70    0.70
  -3  15   4    3.40    0.80
   3  15  -4    3.20    0.70
   3  15  -4    3.30    0.80
   3  15   5   45.70    1.60
  -3  15  -5   45.20    1.60
  -3  15  -5   48.20    1.60
  -3  15   5   45.20    1.70
   3  15  -5   45.80    1.70
  -3  15  -6   44.50    1.60
   3  15   6   47.10    1.70
  -3  15  -6   46.00    1.50
   3  15  -6   48.00    1.70
  -3  15   6   44.00    1.70
   3  15   7   13.00    1.10
  -3  15  -7   16.90    1.20
   3  15  -7   13.70    1.00
  -3  15   7   17.40    1.20
   3  15   8    3.00    0.80
  -3  15  -8    5.20    0.80
   3  15  -8    4.00    0.90
  -3  15   8    3.70    0.90
   3  15   9   24.40    1.50
  -3  15  -9   21.10    1.40
  -3  15   9   19.90    1.40
   3  15  -9   19.30    1.50
  -3  15 -10   15.90    1.20
   3  15  10   16.50    1.40
   3  15 -10   18.10    1.50
  -3  15  10   14.60    1.10
   3  15  11    2.90    0.90
  -3  15 -11    1.80    0.90
   3  15 -11    1.60    0.90
  -3  15  11    1.00    0.80
  -3  15 -12   33.10    1.90
  -3  15  12   36.10    1.70
   3  16   0   26.00    1.40
  -3  16   0   25.50    1.30
  -3  16   0   25.10    1.40
  -3  16  -1   52.59    1.70
  -3  16  -1   50.99    1.70
   3  16   1   50.99    1.70
  -3  16   1   53.29    1.70
   3  16  -1   50.69    1.60
   3  16  -1   50.19    1.80
  -3  16  -2    8.70    0.90
  -3  16  -2    7.10    0.80
   3  16   2    7.30    0.90
  -3  16   2    7.50    0.90
   3  16  -2    8.00    0.80
   3  16  -2    8.60    0.90
  -3  16  -3    1.30    0.80
   3  16   3    1.00    0.70
  -3  16  -3    1.20    0.60
  -3  16   3    0.80    0.70
   3  16  -3    1.80    0.70
   3  16  -3    1.10    0.70
  -3  16  -4    6.10    0.80
   3  16   4    4.40    0.80
  -3  16  -4    6.70    0.80
  -3  16   4    6.30    0.90
   3  16  -4    6.20    0.90
   3  16   5   36.30    1.60
  -3  16  -5   37.70    1.50
  -3  16  -5   35.90    1.50
   3  16  -5   37.00    1.70
  -3  16   5   35.20    1.60
  -3  16  -6    0.70    0.70
  -3  16  -6    1.90    0.80
   3  16   6    1.00    0.80
  -3  16   6    1.10    0.80
   3  16  -6    1.00    0.80
   3  16   7   28.30    1.50
  -3  16  -7   29.10    1.50
  -3  16   7   25.90    1.50
   3  16  -7   31.80    1.60
  -3  16  -8    2.50    0.80
   3  16   8    3.70    0.90
   3  16  -8    4.40    0.90
  -3  16   8    3.00    0.90
  -3  16  -9   11.30    1.10
   3  16   9   11.00    1.10
  -3  16   9   10.30    1.00
   3  16  -9   12.80    1.20
   3  16  10    3.00    0.90
  -3  16 -10    2.90    1.00
   3  16 -10    3.60    1.00
  -3  16  10    2.80    0.90
   3  17   0   14.50    1.20
  -3  17   0   15.40    1.10
   3  17   1   10.30    1.00
  -3  17  -1   10.20    1.00
  -3  17   1    8.10    0.90
   3  17  -1   12.80    1.00
   3  17  -1   11.80    0.90
  -3  17  -2    5.20    0.90
   3  17   2    5.50    0.80
   3  17  -2    6.60    0.80
   3  17  -2    5.10    0.90
  -3  17   2    5.90    0.90
   3  17   3    6.30    0.90
  -3  17  -3    8.10    1.00
  -3  17   3    6.60    0.90
   3  17  -3    7.10    0.90
   3  17  -3    6.10    0.80
  -3  17  -4    7.30    0.90
   3  17   4    7.90    1.00
   3  17  -4    7.80    1.00
  -3  17   4    6.40    0.90
   3  17   5    7.10    0.90
  -3  17  -5    6.70    0.90
   3  17  -5    7.30    1.00
  -3  17   5    7.60    1.00
   3  17   6   10.60    1.00
  -3  17   6   12.80    1.10
   3  17  -6   11.50    1.10
   3  17   7    6.60    1.00
   3  17  -7    6.30    1.00
  -3  17   7    5.90    1.00
   3  17   8    3.80    0.90
  -3  17   8    3.50    0.90
   3  17  -8    2.80    0.90
  -3  17   9    0.10    1.00
   3  17  -9    1.00    1.00
  -3  18   0   69.89    2.10
   3  18   0   70.69    2.10
   3  18   0   65.99    2.00
  -3  18  -1   31.50    1.60
   3  18   1   31.90    1.60
   3  18  -1   35.10    1.70
  -3  18   1   32.20    1.60
   3  18  -1   33.00    1.60
   3  18   2    3.70    0.90
  -3  18  -2    4.60    0.90
   3  18  -2    4.40    0.80
  -3  18   2    4.00    0.90
   3  18  -2    4.40    0.90
  -3  18  -3   45.90    1.80
   3  18   3   41.60    1.80
   3  18  -3   45.90    1.80
  -3  18   3   42.80    1.80
   3  18   4   32.80    1.60
  -3  18  -4   33.20    1.60
   3  18  -4   35.00    1.80
  -3  18   4   31.50    1.70
   3  18   5   20.90    1.50
  -3  18  -5   21.60    1.50
  -3  18   5   18.60    1.50
   3  18  -5   18.70    1.50
   3  18   6   25.30    1.60
  -3  18   6   21.70    1.60
   3  18  -6   22.40    1.70
   3  18  -7    3.40    1.00
  -3  18   7    2.20    1.40
  -3  19   0    8.00    1.10
   3  19   0   10.10    1.10
   3  19   0    8.20    1.00
  -3  19  -1    3.20    0.90
   3  19   1    3.60    0.90
   3  19  -1    4.00    0.90
   3  19  -1    3.80    0.90
  -3  19   1    3.80    0.90
   3  19   2    6.20    1.00
  -3  19  -2    5.60    1.00
   3  19  -2    7.30    1.00
  -3  19   2    5.40    1.00
   3  19  -2    5.90    0.90
  -3  19  -3    0.60    0.90
   3  19   3    0.60    0.80
  -3  19   3    0.70    0.90
   3  19  -3    0.50    0.90
   3  19   4    4.30    0.90
  -3  19  -4    4.60    1.00
  -3  19   4    5.00    1.10
   3  19  -4    4.30    1.00
   3  19  -5    5.00    1.00
   3  19  -6    0.10    1.10
   3  20   0   43.10    1.80
   3  20   0   43.00    2.00
  -3  20  -1   16.60    2.00
   3  20   1   17.00    1.30
   3  20   1   14.50    1.20
   3  20  -1   18.60    1.50
   3  20  -1   22.60    1.70
  -3  20  -2   10.80    1.20
   3  20  -2   11.60    1.20
  -3  20  -3    3.00    1.00
   3  20  -3    2.70    1.50
  -3  20  -4    3.60    1.00
  -4   0   0  166.78    2.50
  -4   0   1  307.87    4.60
  -4   0   1  311.87    4.80
   4   0  -1  317.17    4.70
  -4   0   2 1560.44   23.20
  -4   0   2 1558.54   22.90
   4   0  -2 1544.05   23.20
   4   0   2 1549.74   23.30
   4   0   3  642.54    9.80
   4   0  -3  625.64    9.70
  -4   0   3  618.34   11.00
  -4   0   3  648.64    9.90
   4   0  -4  112.39    1.90
   4   0   4  112.39    1.90
  -4   0   4  111.29    1.70
   4   0   5 2365.76   41.80
  -4   0   5 2449.66   36.20
  -4   0   5 2396.66   37.80
  -4   0   6  847.32   12.70
   4   0   6  834.82   12.90
  -4   0   6  865.81   13.30
   4   0   7  132.99    2.30
  -4   0   7  132.79    2.00
  -4   0   7  131.39    2.30
  -4   0   8  301.17    4.70
  -4   0   8  301.07    4.40
   4   0   8  290.17    4.70
   4   0   9    2.70    0.40
  -4   0   9    2.20    0.40
   4   0  10  137.09    2.50
  -4   0  10  133.19    2.50
   4   0  11   37.00    1.20
  -4   0  11   35.10    1.20
  -4   0  12   12.10    1.00
   4   0  12   15.00    1.00
  -4   0  13  110.19    2.30
   4   0  13  110.89    2.40
  -4   0  14   62.29    1.80
   4   0  14   62.99    1.80
   4   0  15   48.60    1.60
  -4   0  15   48.60    1.60
   4   0  16  100.09    2.40
  -4   0  16   99.89    2.40
  -4   0  17    5.70    0.90
   4   0  17    3.30    0.90
  -4  -1   0   92.99    1.50
  -4   1   0   91.99    1.50
  -4   1   0   93.19    1.50
  -4   1  -1 5021.20   83.69
   4  -1  -1 4969.70   76.29
  -4  -1   1 5090.99   81.99
   4   1  -1 5099.99   81.29
  -4   1   1 4958.90   80.99
  -4   1   1 5084.39   82.29
  -4  -1   2  665.73   10.10
   4   1   2  646.04   10.00
   4  -1   2  682.23   10.30
  -4   1   2  663.73   10.30
  -4   1   2  659.73   10.00
   4   1  -2  672.43   10.10
  -4  -1   3 1515.05   23.00
   4   1   3 1560.74   23.00
   4  -1   3 1546.15   23.10
  -4   1   3 1526.65   22.50
  -4   1   3 1502.45   22.90
   4   1  -3 1470.75   22.90
   4   1   4 1842.52   28.30
  -4  -1   4 1918.41   28.30
   4   1  -4 1865.71   28.50
  -4   1   4 1861.91   28.40
   4  -1   4 1869.01   28.30
  -4   1   4 1885.01   27.70
  -4  -1   5  423.76    6.30
   4   1   5  413.76    6.30
   4  -1   5  420.06    6.30
  -4   1   5  410.06    6.30
   4   1  -5  420.26    6.30
  -4   1   5  406.86    6.30
   4   1   6  430.36    6.40
  -4  -1   6  425.66    6.40
  -4   1   6  424.66    6.30
   4   1  -6  422.06    6.50
   4  -1   6  419.66    6.40
  -4  -1   7   44.90    0.70
   4   1   7   44.70    1.00
  -4  -1   7   47.30    1.10
  -4   1   7   47.50    0.90
   4  -1   7   44.70    1.00
  -4   1   7   45.90    1.10
   4   1   8  801.42   11.90
  -4  -1   8  782.32   11.80
  -4   1   8  784.22   11.90
  -4   1   8  791.52   11.90
   4  -1   8  807.42   11.90
   4   1   9  111.09    2.10
  -4  -1   9  115.29    2.10
   4  -1   9  114.99    2.10
  -4   1   9  111.79    2.10
   4   1  10    6.90    0.60
  -4  -1  10    6.60    0.60
   4  -1  10    6.70    0.60
  -4   1  10    6.70    0.60
   4   1  11   92.59    1.90
  -4  -1  11   92.19    2.00
   4  -1  11   91.59    2.00
  -4   1  11   89.89    1.90
   4   1  12   18.40    1.00
  -4  -1  12   17.70    1.00
  -4   1  12   19.90    1.00
   4  -1  12   20.60    1.10
  -4  -1  13   54.79    1.60
   4   1  13   52.99    1.50
   4  -1  13   56.09    1.60
  -4  -1  14    6.90    0.80
   4   1  14    5.70    0.80
   4  -1  14    5.60    0.80
  -4   1  14    6.30    0.80
  -4  -1  15   33.30    1.50
   4   1  15   35.20    1.50
   4  -1  15   35.30    1.40
  -4   1  15   35.80    1.50
  -4  -1  16   16.40    1.10
   4   1  16   17.20    1.10
   4  -1  16   16.70    1.30
  -4   1  16   16.30    1.30
   4   1  17   57.19    1.90
  -4  -1  17   56.99    1.90
  -4   1  17   55.09    1.90
   4  -1  17   56.99    1.90
  -4   2   0 2198.18   33.00
  -4  -2   0 2177.88   38.50
  -4   2   0 2265.77   32.90
   4   2   1  451.65    6.80
  -4   2  -1  449.66    7.00
  -4  -2   1  444.26    6.70
  -4   2  -1  460.95    8.60
  -4   2   1  444.46    6.70
  -4   2   1  454.05    6.80
   4   2   2  377.66    5.60
  -4  -2   2  371.26    5.60
  -4   2  -2  360.76    5.50
   4  -2   2  370.36    5.70
  -4   2   2  373.66    5.90
   4   2  -2  371.96    5.50
  -4  -2   3   68.19    1.20
  -4   2  -3   65.79    1.20
   4   2   3   68.09    1.20
   4   2  -3   66.69    1.30
  -4   2   3   68.89    1.20
  -4   2   3   66.89    1.20
   4  -2   3   69.19    1.20
   4   2   4    6.30    0.40
  -4  -2   4    4.50    0.30
   4  -2   4    6.40    0.50
  -4   2   4    5.90    0.40
   4   2  -4    4.30    0.40
  -4   2   4    6.20    0.40
  -4  -2   5  338.37    5.10
   4   2   5  338.77    5.10
   4   2  -5  324.07    5.20
  -4   2   5  342.17    5.10
  -4   2   5  342.67    5.20
   4  -2   5  341.47    5.20
   4   2   6    4.30    0.40
  -4  -2   6    5.90    0.40
  -4   2   6    5.70    0.40
   4   2  -6    4.70    0.40
   4  -2   6    4.70    0.40
  -4   2   6    5.90    0.40
   4   2   7  567.34    8.70
  -4  -2   7  588.24    8.70
   4   2  -7  572.64    8.70
  -4   2   7  571.64    8.70
  -4   2   7  581.94    8.70
   4  -2   7  575.64    8.70
  -4  -2   8  105.69    1.90
   4   2   8  101.19    1.90
   4   2  -8  104.09    2.00
  -4   2   8  103.99    1.70
  -4   2   8  102.89    1.90
   4  -2   8  101.29    1.90
  -4  -2   9    2.10    0.50
   4   2   9    1.60    0.40
   4  -2   9    1.40    0.50
  -4   2   9    2.10    0.40
  -4   2   9    1.90    0.30
  -4  -2  10  386.36    6.10
   4   2  10  387.86    6.10
   4  -2  10  375.16    6.10
  -4   2  10  389.06    6.10
   4   2  11   34.80    1.20
  -4  -2  11   36.80    1.20
   4   2  11   35.20    1.00
   4  -2  11   35.70    1.20
   4   2  12   84.89    1.80
  -4  -2  12   85.29    1.90
   4   2  12   87.49    1.90
  -4   2  12   88.09    2.00
   4  -2  12   86.89    1.90
  -4  -2  13   18.30    1.10
   4   2  13   18.80    1.10
  -4   2  13   21.40    1.10
   4  -2  13   20.30    1.10
  -4  -2  14   16.40    1.10
   4   2  14   15.40    1.10
   4  -2  14   15.70    1.20
  -4   2  14   17.60    1.20
   4   2  15    1.30    0.70
  -4  -2  15    3.10    0.80
  -4   2  15    1.10    0.60
   4  -2  15    1.60    0.70
  -4  -2  16   43.00    1.60
   4   2  16   44.90    1.50
   4  -2  16   46.10    1.70
  -4   2  16   43.60    1.60
  -4  -2  17   23.30    1.50
   4   2  17   26.40    1.50
  -4   2  17   20.50    1.40
   4  -2  17   22.80    1.50
  -4  -3   0    0.30    0.20
   4   3   0    0.00    0.20
  -4   3   0    0.20    0.30
  -4   3   0   -0.20    0.20
   4   3   1  370.26    5.60
  -4   3  -1  363.46    5.60
  -4  -3   1  376.96    5.60
  -4   3  -1  371.06    5.60
   4   3  -1  373.76    5.60
   4  -3   1  373.16    5.50
  -4   3   1  375.16    5.70
  -4   3   1  373.06    5.60
  -4  -3   2    9.10    0.40
   4   3   2    8.20    0.40
  -4   3  -2    8.80    0.50
  -4   3  -2    8.40    0.40
  -4   3   2    9.50    0.40
   4   3  -2    9.30    0.50
   4  -3   2    8.90    0.40
   4   3  -2    8.70    0.30
  -4   3   2    8.20    0.50
   4   3   3   17.90    0.50
  -4   3  -3   16.00    0.60
  -4  -3   3   17.10    0.50
  -4   3  -3   17.90    0.60
   4   3  -3   15.80    0.40
  -4   3   3   16.90    0.50
   4  -3   3   17.30    0.60
  -4   3   3   17.40    0.50
   4   3  -3   16.60    0.60
  -4  -3   4  981.80   14.70
  -4   3  -4  964.50   20.90
  -4   3  -4  945.51   14.70
   4   3   4  944.81   14.50
   4  -3   4  953.10   14.70
  -4   3   4  959.70   14.70
  -4   3   4  969.90   14.90
   4   3  -4  965.20   14.10
   4   3   5   53.89    1.10
  -4  -3   5   54.39    1.10
   4  -3   5   54.29    1.10
  -4   3   5   53.99    1.10
   4   3  -5   53.09    1.20
  -4   3   5   54.29    1.00
  -4  -3   6    7.70    0.50
   4   3   6    8.50    0.50
  -4   3   6    7.90    0.40
  -4   3   6    6.90    0.50
   4   3  -6    6.80    0.60
   4  -3   6    7.40    0.50
  -4  -3   7   46.40    1.10
   4   3   7   43.20    1.00
   4  -3   7   42.90    1.00
   4   3  -7   44.90    1.20
  -4   3   7   44.50    1.10
  -4   3   7   44.00    0.90
  -4  -3   8   64.99    1.40
   4   3   8   66.69    1.40
  -4   3   8   67.49    1.30
   4   3  -8   65.89    1.50
  -4   3   8   64.69    1.40
   4  -3   8   65.99    1.40
  -4  -3   9   13.30    0.80
   4   3   9   12.40    0.70
   4   3   9   12.10    0.70
   4   3  -9   12.70    0.90
  -4   3   9   12.80    0.60
   4  -3   9   12.30    0.80
   4   3  10   58.89    1.40
  -4  -3  10   62.49    1.50
   4   3  10   59.79    1.40
  -4   3  10   60.59    1.50
   4  -3  10   60.69    1.50
  -4  -3  11  129.69    2.50
   4   3  11  126.39    2.40
   4   3  11  130.59    2.50
   4  -3  11  129.69    2.50
  -4   3  11  134.39    2.50
   4   3  12   19.50    1.00
   4   3  12   17.50    1.00
  -4  -3  12   18.40    1.00
  -4   3  12   18.90    1.00
   4  -3  12   17.90    1.10
   4   3  13    2.80    0.60
  -4  -3  13    1.70    0.60
  -4   3  13    2.40    0.60
   4  -3  13    2.50    0.70
  -4  -3  14   30.00    1.30
   4   3  14   28.20    1.30
  -4   3  14   31.60    1.30
   4  -3  14   27.70    1.30
  -4  -3  15   33.70    1.50
   4   3  15   34.20    1.40
   4  -3  15   32.50    1.40
  -4   3  15   33.30    1.40
  -4  -3  16    2.30    0.80
   4   3  16    2.50    0.80
   4  -3  16    2.50    0.80
  -4   3  16    2.60    0.80
   4   3  17    1.50    0.80
  -4  -3  17    0.70    0.80
  -4   3  17    0.90    0.80
   4  -3  17    1.10    0.80
  -4   4   0    3.70    0.30
  -4  -4   0    3.70    0.20
   4   4   0    3.00    0.30
  -4   4   0    3.10    0.30
  -4   4  -1  262.97    3.90
  -4   4  -1  268.37    4.10
   4   4   1  261.17    4.00
   4   4   1  259.17    3.90
  -4  -4   1  263.07    3.90
  -4   4   1  264.97    4.00
   4  -4   1  268.27    4.00
   4   4  -1  263.27    4.00
  -4   4   1  257.87    4.00
  -4   4  -2   21.80    0.60
  -4  -4   2   21.90    0.50
  -4   4  -2   22.30    0.60
   4   4   2   21.20    0.50
  -4   4   2   22.00    0.60
  -4   4   2   22.30    0.60
   4   4  -2   21.70    0.70
   4  -4   2   22.80    0.60
   4   4  -2   21.40    0.50
  -4   4  -3  288.87    4.40
  -4  -4   3  296.57    4.40
   4   4   3  289.57    4.50
   4   4   3  294.47    4.40
  -4   4  -3  287.57    4.50
   4   4  -3  279.97    4.50
   4   4  -3  286.97    4.30
  -4   4   3  297.67    4.40
   4  -4   3  289.67    4.40
  -4   4   3  291.27    4.40
   4   4   4  276.87    4.30
   4   4   4  273.47    4.20
  -4  -4   4  276.57    4.20
  -4   4  -4  282.57    4.30
  -4   4  -4  281.27    4.30
  -4   4   4  280.77    4.30
  -4   4   4  279.37    4.20
   4   4  -4  271.27    4.10
   4   4  -4  272.77    4.30
   4  -4   4  276.97    4.30
  -4  -4   5  357.46    5.40
   4   4   5  364.66    5.50
  -4   4  -5  361.76    5.50
   4   4   5  363.66    5.40
  -4   4  -5  363.56    5.50
   4   4  -5  350.66    5.60
   4  -4   5  353.26    5.50
   4   4  -5  359.56    5.30
  -4   4   5  360.76    5.50
  -4   4   5  358.56    5.50
   4   4   6   20.50    0.70
  -4   4  -6   21.40    0.80
   4   4   6   21.40    0.80
  -4  -4   6   22.00    0.70
   4  -4   6   21.40    0.70
  -4   4   6   21.20    0.70
   4   4  -6   22.50    0.90
  -4   4   6   23.10    0.70
  -4  -4   7   94.79    1.80
   4   4   7   96.49    1.70
   4   4   7   95.39    1.80
   4  -4   7   92.89    1.80
  -4   4   7   97.19    1.70
  -4   4   7   95.49    1.80
   4   4  -7   97.39    1.90
   4   4   8  249.48    3.90
   4   4   8  248.98    4.00
  -4  -4   8  242.78    4.00
  -4   4   8  243.38    3.90
   4   4  -8  245.88    4.10
   4  -4   8  241.88    4.00
  -4   4   8  247.28    4.00
   4   4   9    0.40    0.40
   4   4   9    0.20    0.40
  -4  -4   9    1.50    0.40
   4  -4   9    0.50    0.40
   4   4  -9    0.30    0.50
  -4   4   9    1.00    0.30
  -4   4   9    0.80    0.40
   4   4  10  229.78    3.80
   4   4  10  226.48    3.80
  -4  -4  10  229.78    3.80
  -4   4  10  230.48    3.80
  -4   4  10  230.38    3.80
   4   4 -10  230.18    4.00
   4  -4  10  225.68    3.80
   4   4  11   23.40    1.00
  -4  -4  11   23.90    1.10
   4   4  11   23.40    1.00
  -4   4  11   23.30    1.00
   4  -4  11   23.80    1.10
  -4  -4  12   44.90    1.40
   4   4  12   45.90    1.30
   4   4  12   45.40    1.40
  -4   4  12   48.00    1.40
   4  -4  12   45.90    1.40
  -4  -4  13    3.30    0.70
   4   4  13    3.70    0.60
   4   4  13    3.10    0.70
   4  -4  13    3.40    0.70
  -4   4  13    4.10    0.70
  -4  -4  14   25.80    1.30
   4   4  14   24.10    1.20
  -4   4  14   25.10    1.30
   4  -4  14   27.10    1.30
   4   4  15   48.80    1.60
  -4  -4  15   51.69    1.70
  -4   4  15   49.99    1.70
   4  -4  15   49.20    1.70
   4   4  16    7.30    0.90
  -4  -4  16    7.20    0.90
  -4   4  16    8.10    0.90
   4  -4  16    6.80    0.90
   4   4  17   25.10    1.50
  -4  -4  17   25.30    1.50
   4  -4  17   25.80    1.50
  -4   4  17   25.20    1.40
   4   5   0    0.20    0.30
  -4   5   0    0.30    0.30
  -4  -5   0    0.10    0.20
  -4   5   0    0.00    0.20
  -4   5  -1   40.70    0.80
  -4   5  -1   40.20    0.90
  -4  -5   1   40.30    0.70
   4   5   1   41.10    0.70
   4   5   1   40.70    0.90
  -4   5   1   41.00    0.90
   4  -5   1   39.10    0.80
   4   5  -1   39.00    0.80
  -4   5   1   40.70    0.80
  -4   5  -2    0.70    0.30
   4   5   2    0.50    0.20
  -4  -5   2    1.20    0.20
   4   5   2    1.40    0.30
  -4   5  -2    1.10    0.30
   4  -5   2    1.30    0.30
  -4   5   2    1.40    0.30
  -4   5   2    0.80    0.20
   4   5  -2    1.20    0.30
   4   5  -2    1.60    0.20
  -4   5  -3  202.68    3.20
  -4   5  -3  201.68    3.10
   4   5   3  194.98    3.20
  -4  -5   3  198.88    3.00
   4   5   3  198.18    3.00
   4   5  -3  199.48    3.00
   4   5  -3  197.98    3.20
   4  -5   3  197.88    3.10
  -4   5   3  198.28    3.20
  -4   5   3  197.68    3.10
  -4  -5   4   30.50    0.70
  -4   5  -4   30.70    0.80
   4   5   4   32.00    0.70
  -4   5  -4   29.40    0.80
   4   5   4   28.80    0.80
   4   5  -4   31.20    0.90
   4  -5   4   29.20    0.80
  -4   5   4   29.90    0.80
   4   5  -4   30.80    0.60
  -4   5   4   30.40    0.70
   4   5   5   30.70    0.90
  -4   5  -5   29.70    0.90
  -4   5  -5   31.30    0.90
   4   5   5   30.80    0.70
  -4  -5   5   30.80    0.80
   4  -5   5   30.60    0.80
   4   5  -5   30.00    0.90
  -4   5   5   29.70    0.80
   4   5  -5   31.60    0.60
  -4   5   5   29.90    0.80
  -4  -5   6  111.89    1.90
  -4   5  -6  110.89    2.00
   4   5   6  109.69    1.90
  -4   5  -6  109.49    1.90
   4   5   6  108.99    2.00
  -4   5   6  107.79    1.90
   4   5  -6  109.79    2.10
  -4   5   6  108.89    1.90
   4  -5   6  106.09    1.90
   4   5  -6  110.09    1.70
  -4  -5   7   12.90    0.70
   4   5   7   13.40    0.70
  -4   5  -7   14.30    0.80
   4   5   7   12.80    0.60
   4  -5   7   12.60    0.70
   4   5  -7   13.90    0.80
  -4   5   7   12.70    0.70
  -4   5   7   12.60    0.60
  -4  -5   8   13.40    0.70
   4   5   8   14.40    0.70
   4   5   8   13.60    0.70
   4  -5   8   14.10    0.70
  -4   5   8   13.40    0.70
   4   5  -8   14.30    0.90
  -4   5   8   13.40    0.60
   4   5   9    6.00    0.60
   4   5   9    5.80    0.50
  -4  -5   9    6.30    0.60
  -4   5   9    5.70    0.50
   4   5  -9    4.90    0.60
  -4   5   9    5.50    0.50
   4  -5   9    6.20    0.60
   4   5  10   41.50    1.20
  -4  -5  10   42.60    1.20
   4   5  10   40.90    1.20
  -4   5  10   40.00    1.10
  -4   5  10   42.60    1.20
   4   5 -10   38.70    1.40
   4  -5  10   41.00    1.20
   4   5  11    5.10    0.60
   4   5  11    4.00    0.60
  -4  -5  11    3.90    0.60
   4   5 -11    3.60    0.70
   4  -5  11    3.70    0.60
  -4   5  11    4.00    0.60
   4   5  12    0.10    0.50
  -4  -5  12    0.30    0.60
   4   5  12   -0.20    0.50
  -4   5  12   -0.40    0.50
   4  -5  12    0.20    0.60
   4   5  13  102.69    2.20
  -4  -5  13  109.19    2.30
   4   5  13  102.89    2.20
  -4   5  13  107.89    2.30
   4  -5  13  101.69    2.30
   4   5  14    3.20    0.70
  -4  -5  14    5.20    0.80
   4  -5  14    3.30    0.70
  -4   5  14    4.70    0.70
   4   5  15   23.90    1.30
  -4  -5  15   24.50    1.40
  -4   5  15   24.20    1.30
   4  -5  15   23.90    1.30
   4   5  16   48.00    1.70
  -4  -5  16   48.60    1.70
   4  -5  16   48.90    1.70
  -4   5  16   48.50    1.70
   4   5  17   10.20    1.00
  -4  -5  17   10.00    1.00
   4  -5  17   10.50    1.20
  -4   5  17    9.20    1.00
   4   6   0  809.62   12.70
  -4   6   0  845.32   12.50
  -4   6   0  852.61   13.10
  -4   6  -1  100.59    1.80
   4   6   1  104.69    1.80
   4   6   1  100.39    1.60
  -4   6  -1  105.79    1.70
  -4  -6   1  105.19    1.60
   4   6  -1  104.49    1.80
  -4   6   1  102.89    1.70
   4  -6   1  105.09    1.70
  -4   6   1  103.59    1.90
  -4   6  -2  867.11   13.50
  -4   6  -2  857.61   12.70
   4   6   2  836.62   12.80
  -4  -6   2  875.41   12.80
   4   6   2  844.02   18.00
  -4   6   2  854.91   13.10
   4   6  -2  867.91   13.20
  -4   6   2  858.01   12.90
   4  -6   2  864.21   13.10
   4   6  -2  860.01   13.20
  -4   6  -3  483.55    7.30
   4   6   3  477.55    7.30
   4   6   3  486.15    7.30
  -4  -6   3  487.15    7.20
  -4   6  -3  497.05    7.30
   4   6  -3  483.25    7.20
   4   6  -3  473.95    7.40
  -4   6   3  490.65    7.20
   4  -6   3  487.35    7.20
  -4   6   3  477.05    7.30
   4   6   4  177.08    2.90
  -4  -6   4  174.98    2.80
   4   6   4  175.38    2.70
  -4   6  -4  177.08    2.90
  -4   6  -4  174.48    2.90
   4  -6   4  178.58    2.80
   4   6  -4  178.28    2.70
  -4   6   4  175.28    2.90
  -4   6   4  177.98    2.80
   4   6  -4  172.38    3.00
   4   6   5   30.20    0.70
  -4   6  -5   26.90    0.80
  -4   6  -5   25.60    0.90
  -4  -6   5   28.40    0.70
  -4   6   5   27.20    0.80
   4   6  -5   28.30    0.60
   4  -6   5   27.50    0.80
   4   6  -5   27.90    0.90
  -4   6   5   27.50    0.80
  -4  -6   6   65.79    1.30
  -4   6  -6   66.19    1.40
  -4   6  -6   67.59    1.40
   4   6   6   62.69    1.40
   4   6   6   66.79    1.30
  -4   6   6   64.39    1.30
   4  -6   6   67.69    1.30
   4   6  -6   67.99    1.50
  -4   6   6   64.89    1.40
   4   6  -6   67.79    1.20
  -4   6  -7   89.69    1.80
  -4   6  -7   88.69    1.70
   4   6   7   86.99    1.60
   4   6   7   85.79    1.70
  -4  -6   7   87.79    1.70
   4   6  -7   88.69    1.90
  -4   6   7   86.39    1.70
  -4   6   7   85.69    1.70
   4  -6   7   88.69    1.70
   4   6   8   89.79    1.80
  -4   6  -8   88.59    1.90
   4   6   8   88.69    1.70
  -4  -6   8   90.39    1.70
   4   6  -8   91.39    2.00
   4  -6   8   88.29    1.80
  -4   6   8   86.89    1.70
  -4   6   8   90.59    1.70
   4   6   9   78.39    1.70
   4   6   9   77.89    1.60
  -4  -6   9   78.29    1.60
   4  -6   9   79.69    1.70
   4   6  -9   78.49    1.90
  -4   6   9   79.89    1.70
  -4   6   9   78.19    1.60
   4   6  10  195.68    3.30
  -4  -6  10  191.68    3.30
   4   6  10  192.58    3.40
  -4   6  10  189.28    3.30
  -4   6  10  197.88    3.30
   4   6 -10  192.98    3.60
   4  -6  10  194.28    3.40
  -4  -6  11    7.70    0.70
   4   6  11    8.10    0.70
   4   6  11    9.50    0.70
   4  -6  11    8.30    0.70
  -4   6  11    7.80    0.70
   4   6 -11    8.50    0.80
   4   6  12    4.40    0.60
  -4  -6  12    5.00    0.70
   4   6  12    4.50    0.60
   4  -6  12    4.10    0.70
  -4   6  12    4.60    0.70
   4   6 -12    4.20    0.80
   4   6  13   23.20    1.10
  -4  -6  13   25.40    1.20
   4   6  13   25.00    1.10
  -4   6  13   22.80    1.10
   4  -6  13   22.90    1.20
   4   6  14   35.60    1.40
  -4  -6  14   33.80    1.40
   4  -6  14   34.20    1.40
  -4   6  14   35.60    1.40
   4   6  15    1.70    0.70
  -4  -6  15    2.00    0.70
  -4   6  15    2.20    0.70
   4  -6  15    2.60    0.80
  -4  -6  16   48.40    1.70
   4   6  16   51.39    1.70
   4  -6  16   54.19    1.80
  -4   6  16   50.49    1.70
  -4  -6  17    3.50    1.30
   4   6  17    1.60    0.80
  -4   6  17    1.10    0.80
   4   7   0    1.40    0.30
   4   7   0    1.80    0.10
  -4   7   0    1.80    0.40
  -4  -7   1   25.30    0.50
   4   7   1   25.30    0.80
  -4   7  -1   25.20    0.70
   4   7   1   23.20    0.50
  -4   7  -1   24.70    0.80
  -4   7   1   24.90    0.80
   4  -7   1   25.70    0.60
   4   7  -1   26.00    0.70
  -4   7   1   26.80    0.60
  -4   7  -2  305.37    4.60
  -4   7  -2  299.57    4.70
   4   7   2  299.17    4.40
  -4  -7   2  301.67    4.50
   4   7   2  304.17    4.70
   4   7  -2  300.57    4.80
  -4   7   2  305.77    4.60
  -4   7   2  300.67    4.70
   4  -7   2  302.67    4.60
   4   7  -2  297.67    4.60
  -4  -7   3   46.60    0.90
  -4   7  -3   47.90    1.10
  -4   7  -3   45.70    1.10
   4   7   3   47.00    0.80
   4   7   3   47.30    1.10
   4  -7   3   47.70    0.90
  -4   7   3   47.30    0.90
   4   7  -3   45.70    1.10
  -4   7   3   45.90    1.10
   4   7  -3   48.20    1.00
  -4   7  -4    7.80    0.50
   4   7   4    7.80    0.40
  -4  -7   4    8.40    0.40
  -4   7  -4    7.80    0.60
   4   7   4    8.10    0.60
  -4   7   4    7.90    0.50
   4   7  -4    8.40    0.50
   4   7  -4    7.50    0.60
   4  -7   4    8.10    0.50
  -4   7   4    7.50    0.50
  -4  -7   5   18.50    0.60
   4   7   5   17.60    0.70
  -4   7  -5   19.10    0.80
   4   7   5   20.00    0.60
  -4   7  -5   19.20    0.80
   4  -7   5   19.20    0.70
   4   7  -5   19.60    0.60
  -4   7   5   19.40    0.70
   4   7  -5   17.50    0.90
  -4   7   5   19.60    0.80
   4   7   6   58.69    1.10
  -4   7  -6   54.89    1.30
  -4   7  -6   55.39    1.30
   4   7   6   56.19    1.30
  -4  -7   6   59.19    1.20
   4   7  -6   58.09    1.40
  -4   7   6   56.89    1.30
  -4   7   6   56.29    1.20
   4   7  -6   57.49    1.10
   4  -7   6   57.39    1.20
   4   7   7    4.40    0.50
  -4  -7   7    5.10    0.40
  -4   7  -7    3.30    0.50
   4   7   7    5.10    0.40
  -4   7  -7    5.40    0.50
  -4   7   7    5.00    0.50
  -4   7   7    4.80    0.50
   4   7  -7    5.00    0.60
   4  -7   7    5.10    0.50
  -4   7  -8   29.00    1.10
   4   7   8   30.80    0.90
  -4   7  -8   26.80    1.00
  -4  -7   8   28.10    0.90
   4   7   8   30.10    1.00
   4   7  -8   30.30    1.20
  -4   7   8   27.30    0.90
   4  -7   8   29.00    0.90
  -4   7   8   28.00    1.00
  -4  -7   9   16.60    0.80
  -4   7  -9   16.20    1.00
   4   7   9   17.30    0.80
   4   7   9   16.60    0.90
  -4   7   9   16.00    0.80
   4   7  -9   17.90    1.10
   4  -7   9   15.10    0.80
  -4   7   9   16.60    0.80
   4   7  10   93.29    1.90
  -4  -7  10   93.89    1.90
   4   7  10   93.59    2.00
   4   7 -10   94.49    2.20
  -4   7  10   92.29    1.90
   4  -7  10   93.69    1.90
  -4   7  10   95.19    1.90
   4   7  11    7.30    0.70
   4   7  11    7.40    0.60
  -4  -7  11    6.20    0.60
  -4   7  11    6.40    0.60
   4   7 -11    7.10    0.80
  -4   7  11    7.90    0.70
   4  -7  11    7.80    0.70
  -4  -7  12    4.90    0.70
   4   7  12    6.30    0.70
   4   7  12    6.10    0.60
  -4   7  12    7.40    0.70
   4   7 -12    4.80    0.80
   4  -7  12    3.70    0.70
   4   7  13   80.39    1.90
   4   7  13   78.89    1.90
  -4  -7  13   81.39    2.00
   4  -7  13   78.39    1.90
   4   7 -13   79.79    2.30
  -4   7  13   78.29    1.90
   4   7  14   28.30    1.30
  -4  -7  14   30.10    1.40
   4  -7  14   26.60    1.30
  -4   7  14   28.60    1.30
  -4  -7  15    4.70    0.80
   4   7  15    5.40    0.80
  -4   7  15    5.60    0.80
   4  -7  15    3.40    0.80
  -4  -7  16    8.40    1.00
   4   7  16    8.70    0.90
   4  -7  16    8.20    1.00
  -4   7  16    9.90    1.00
   4   7  17    6.40    0.90
  -4   7  17    7.60    1.10
  -4   8   0   56.19    1.30
   4   8   0   55.99    1.20
   4  -8   0   57.49    1.00
  -4  -8   1   54.19    0.90
  -4   8  -1   53.39    1.30
   4   8   1   53.69    1.20
  -4   8  -1   54.19    1.10
   4  -8   1   53.59    1.00
  -4   8   1   54.79    1.30
   4   8  -1   52.69    1.10
  -4   8   1   53.49    1.00
   4   8   2   28.20    0.50
  -4   8  -2   28.20    0.90
  -4   8  -2   28.70    0.80
   4   8   2   26.20    0.90
  -4  -8   2   27.90    0.60
   4   8  -2   26.80    0.80
  -4   8   2   26.80    0.90
  -4   8   2   27.50    0.70
   4  -8   2   27.90    0.60
  -4   8  -3   62.99    1.40
   4   8   3   62.69    1.00
  -4  -8   3   62.39    1.10
   4   8   3   58.59    1.30
  -4   8  -3   61.59    1.30
   4   8  -3   60.79    1.20
   4   8  -3   60.99    1.40
  -4   8   3   61.09    1.10
   4  -8   3   61.39    1.10
  -4   8   3   62.69    1.40
  -4   8  -4   52.69    1.20
   4   8   4   53.19    1.30
  -4  -8   4   52.59    1.00
  -4   8  -4   53.19    1.20
   4   8   4   52.29    1.00
   4  -8   4   52.49    1.10
  -4   8   4   53.19    1.20
  -4   8   4   54.49    1.10
   4   8  -4   52.79    1.10
   4   8  -4   50.89    1.30
   4   8   5  105.79    1.70
  -4  -8   5  104.29    1.80
  -4   8  -5  103.49    2.00
  -4   8  -5  102.29    2.00
   4   8   5  104.29    2.00
  -4   8   5  104.69    2.00
   4   8  -5  105.39    1.80
   4  -8   5  104.79    1.80
  -4   8   5  102.29    1.80
   4   8  -5  104.39    2.10
  -4   8  -6  151.98    2.70
  -4   8  -6  148.99    2.70
   4   8   6  154.58    2.70
   4   8   6  148.69    2.50
  -4  -8   6  152.28    2.50
  -4   8   6  153.88    2.70
   4  -8   6  150.78    2.50
  -4   8   6  149.69    2.50
   4   8  -6  148.19    2.80
  -4   8  -7    9.20    0.80
  -4  -8   7    8.80    0.60
   4   8   7    8.30    0.50
  -4   8  -7    9.00    0.60
   4   8   7    9.70    0.80
  -4   8   7    9.30    0.60
   4   8  -7    8.00    0.70
  -4   8   7    9.00    0.70
   4  -8   7    9.20    0.60
   4   8   8   -0.20    0.30
  -4   8  -8   -0.70    0.50
  -4  -8   8    0.50    0.40
  -4   8  -8    0.70    0.50
   4   8   8    0.00    0.50
  -4   8   8    0.00    0.40
  -4   8   8   -0.20    0.40
   4  -8   8    0.00    0.40
   4   8  -8    0.10    0.60
  -4  -8   9    9.90    0.80
  -4   8  -9    9.40    0.80
   4   8   9    9.40    0.70
   4   8   9    8.80    0.70
  -4   8   9    9.30    0.60
   4  -8   9    8.40    0.60
   4   8  -9    9.50    0.80
  -4   8   9   10.00    0.80
  -4  -8  10    8.20    0.60
   4   8  10    5.90    0.70
   4   8  10    8.20    0.60
  -4   8 -10    8.30    0.80
  -4   8  10    7.40    0.60
   4  -8  10    7.70    0.70
  -4   8  10    8.80    0.70
   4   8 -10    8.90    0.80
  -4  -8  11    7.60    0.70
   4   8  11    6.40    0.70
   4   8  11    6.70    0.60
  -4   8  11    6.60    0.60
   4  -8  11    6.70    0.70
  -4   8  11    6.10    0.70
   4   8 -11    6.40    0.90
   4   8  12  107.39    2.20
  -4  -8  12  110.49    2.30
   4   8  12  108.29    2.30
   4  -8  12  105.99    2.30
  -4   8  12  109.69    2.30
   4   8 -12  107.19    2.60
  -4  -8  13    3.50    0.70
   4   8  13    1.80    0.60
   4   8  13    2.50    0.70
   4   8 -13    0.90    0.80
  -4   8  13    1.80    0.60
   4  -8  13    2.90    0.70
  -4  -8  14    1.50    0.70
   4   8  14    1.60    0.70
   4   8  14    0.80    0.60
   4  -8  14    1.10    0.70
  -4   8  14    0.90    0.70
   4   8  15   59.39    2.50
  -4  -8  15   63.99    1.90
   4  -8  15   61.59    1.90
  -4   8  15   63.19    1.90
  -4  -8  16    9.30    1.00
   4  -8  16   11.20    1.00
  -4   8  16    8.70    0.90
   4  -9   0    0.50    0.20
  -4   9   0   -0.20    0.40
   4   9   0    0.70    0.40
  -4   9  -1   12.10    0.60
  -4   9  -1   11.80    0.80
   4   9   1   12.00    0.60
   4   9  -1   12.40    0.60
  -4   9   1   11.20    0.80
  -4   9   1   11.70    0.40
   4  -9   1   11.80    0.40
  -4   9  -2   55.29    1.30
  -4   9  -2   56.69    1.20
   4   9   2   54.49    1.30
   4   9  -2   55.69    1.20
  -4   9   2   55.79    1.30
  -4   9   2   56.59    1.00
   4  -9   2   54.99    1.00
   4   9   3    2.90    0.50
  -4   9  -3    2.70    0.50
  -4   9  -3    3.40    0.40
   4   9  -3    2.80    0.50
   4  -9   3    3.10    0.30
  -4   9   3    2.70    0.50
   4   9  -3    2.80    0.40
  -4   9   3    4.00    0.30
  -4   9  -4    7.00    0.60
   4   9   4    6.90    0.60
  -4  -9   4    5.20    0.40
  -4   9  -4    5.30    0.50
  -4   9   4    5.30    0.50
   4  -9   4    5.80    0.40
  -4   9   4    5.50    0.40
   4   9  -4    6.50    0.50
   4   9  -4    4.90    0.60
  -4   9  -5   91.09    1.80
  -4   9  -5   90.29    1.80
  -4  -9   5   87.19    1.60
   4   9   5   92.19    1.90
   4   9  -5   90.49    1.90
   4  -9   5   92.59    1.60
  -4   9   5   89.59    1.60
  -4   9   5   91.29    1.90
   4   9  -5   89.39    1.70
   4   9   6    2.70    0.50
  -4   9  -6    2.80    0.50
  -4  -9   6    3.40    0.40
  -4   9  -6    2.70    0.50
   4  -9   6    3.00    0.40
   4   9  -6    3.00    0.50
  -4   9   6    3.80    0.40
  -4   9   6    3.30    0.50
  -4   9  -7   81.09    1.80
  -4   9  -7   83.39    1.70
   4   9   7   81.69    1.80
  -4  -9   7   79.39    1.60
   4   9  -7   80.99    1.90
  -4   9   7   83.19    1.80
  -4   9   7   81.39    1.60
   4  -9   7   81.59    1.60
  -4  -9   8   68.19    1.50
  -4   9  -8   68.89    1.70
   4   9   8   69.49    1.70
  -4   9  -8   69.79    1.60
   4  -9   8   69.39    1.50
  -4   9   8   72.29    1.70
  -4   9   8   71.19    1.50
   4   9  -8   69.09    1.80
   4   9   9   15.20    1.00
  -4  -9   9   16.90    0.80
  -4   9  -9   15.80    1.10
  -4   9   9   14.40    0.90
  -4   9   9   16.30    0.90
   4   9  -9   16.00    1.20
   4  -9   9   17.10    0.90
  -4  -9  10   17.10    0.90
   4   9  10   17.00    1.10
  -4   9 -10   17.40    1.20
   4   9 -10   18.10    1.30
  -4   9  10   18.30    1.00
  -4   9  10   15.80    1.00
   4  -9  10   17.70    1.00
   4   9  11   35.40    1.30
  -4  -9  11   33.90    1.20
   4   9 -11   34.30    1.50
  -4   9  11   35.90    1.20
  -4   9  11   32.90    1.30
   4  -9  11   34.10    1.30
  -4  -9  12   19.60    1.10
   4   9  12   20.60    1.20
   4   9 -12   18.00    1.40
   4  -9  12   18.90    1.10
  -4   9  12   20.80    1.10
  -4  -9  13   20.50    1.20
   4   9  13   21.20    1.30
  -4   9  13   19.80    1.10
   4   9 -13   18.60    1.50
   4  -9  13   21.90    1.20
  -4  -9  14   16.00    1.20
   4   9  14   17.60    1.20
   4  -9  14   16.80    1.20
   4   9 -14   15.70    1.30
  -4  -9  15   28.80    1.50
   4  -9  15   28.10    1.50
  -4  -9  16   34.70    1.70
   4  -9  16   37.00    1.60
   4  10   0   14.20    0.80
  -4  10   0   14.60    0.90
   4  10   1    7.90    0.60
  -4  10  -1    8.70    0.70
  -4  10  -1    9.10    0.60
   4  10  -1    7.70    0.70
  -4  10   1    8.80    0.70
   4  10   2   17.50    0.80
  -4  10  -2   16.60    0.80
  -4  10  -2   15.90    0.90
   4  10  -2   16.20    0.70
  -4  10   2   17.80    0.80
   4  10  -2   18.50    0.90
  -4  10  -3   31.40    1.00
   4  10   3   31.30    1.10
  -4  10  -3   30.60    1.10
  -4  10   3   31.30    1.10
   4  10  -3   31.50    1.10
   4  10  -3   31.20    0.90
  -4  10  -4   36.00    1.10
  -4  10  -4   34.50    1.10
   4  10   4   34.70    1.10
   4  10  -4   35.30    1.20
   4  10  -4   33.60    0.90
  -4  10   4   34.00    1.10
   4 -10   4   33.80    1.10
  -4  10  -5  119.29    2.30
   4  10   5  118.29    2.30
  -4  10  -5  117.99    2.20
   4 -10   5  114.29    2.00
   4  10  -5  116.19    2.30
  -4  10   5  118.69    2.30
   4  10  -5  114.09    2.10
  -4  10  -6  188.38    3.20
  -4  10  -6  182.18    3.20
   4  10   6  184.48    3.30
   4  10  -6  186.28    3.40
  -4  10   6  179.58    3.30
   4 -10   6  181.18    3.00
  -4  10  -7   64.59    1.60
   4  10   7   63.59    1.60
  -4  10  -7   62.19    1.50
   4  10  -7   63.69    1.70
   4 -10   7   59.09    1.30
  -4  10   7   62.99    1.60
  -4  10  -8   12.80    1.00
   4  10   8   11.90    1.00
  -4  10  -8   12.80    0.90
   4 -10   8   12.80    0.80
  -4  10   8   13.70    1.00
   4  10  -8   12.60    1.00
  -4  10  -9    0.90    0.60
   4  10   9    2.00    0.60
   4  10  -9    0.70    0.70
   4 -10   9    0.90    0.50
  -4  10   9    0.80    0.60
   4  10  10  122.69    2.50
  -4  10 -10  120.69    2.60
   4 -10  10  118.09    2.30
   4  10 -10  120.99    2.60
  -4  10  10  120.69    2.50
  -4  10 -11   15.80    1.30
   4  10  11   16.60    1.10
   4  10 -11   16.80    1.40
  -4  10  11   17.40    1.10
   4 -10  11   18.80    1.10
   4  10  12   15.20    1.20
   4 -10  12   13.60    1.00
   4  10 -12   13.60    1.10
   4  10  13    8.00    0.90
   4 -10  13    8.10    0.80
   4  10 -13    6.90    1.00
   4  10  14    1.00    0.70
   4  10 -14   -0.70    0.90
   4 -10  14    0.10    0.70
   4 -10  15    8.80    1.30
   4  11   0    2.10    0.50
  -4  11   0    2.00    0.50
  -4  11  -1  131.39    2.50
   4  11   1  132.49    2.50
  -4  11  -1  131.89    2.40
   4  11  -1  132.49    2.40
  -4  11   1  132.29    2.50
  -4  11  -2    2.40    0.60
   4  11   2    3.70    0.50
  -4  11  -2    2.90    0.50
   4  11  -2    3.50    0.60
   4  11  -2    2.70    0.50
  -4  11   2    2.20    0.60
  -4  11  -3   13.70    0.90
   4  11   3   12.70    0.80
  -4  11  -3   13.70    0.80
   4  11  -3   12.70    0.90
  -4  11   3   14.50    1.00
   4  11  -3   14.70    0.80
  -4  11  -4  457.35    7.20
   4  11   4  466.55    7.30
  -4  11  -4  468.45    7.30
  -4  11   4  478.25    7.40
   4  11  -4  460.25    7.20
   4  11  -4  459.65    7.40
  -4  11  -5  292.07    4.80
  -4  11  -5  294.87    4.90
   4  11   5  297.17    4.90
   4  11  -5  289.67    5.00
  -4  11   5  300.57    4.90
   4  11  -5  295.67    4.70
  -4  11  -6    1.60    0.50
  -4  11  -6    1.80    0.60
   4  11   6    0.60    0.50
  -4  11   6    1.40    0.60
   4  11  -6    1.00    0.60
  -4  11  -7   10.50    0.90
  -4  11  -7    9.40    0.70
   4  11   7   12.20    0.90
   4  11  -7   13.10    1.10
  -4  11   7   11.60    1.00
   4  11   8   86.69    2.00
  -4  11  -8   85.29    1.90
  -4  11  -8   86.79    2.00
  -4  11   8   86.49    2.00
   4  11  -8   87.19    2.20
   4  11   9   35.70    1.40
  -4  11  -9   33.30    1.40
  -4  11   9   34.20    1.30
   4  11  -9   31.80    1.50
  -4  11 -10   42.70    1.60
   4  11  10   40.30    1.50
  -4  11  10   40.20    1.40
   4  11 -10   43.40    1.70
   4  11  11   30.80    1.40
  -4  11 -11   30.10    1.50
   4  11 -11   29.20    1.60
  -4  11  11   32.60    1.30
  -4  11 -12   12.20    1.10
   4  11  12   11.80    0.90
   4  11 -12   10.80    1.10
  -4  11  12   11.50    1.00
   4  11  13    3.20    0.80
   4  11 -13    3.10    0.90
   4  11  14   16.90    1.30
   4  11 -14   13.20    1.20
   4  12   0    1.50    0.50
  -4  12   0    1.50    0.60
  -4  12  -1   21.20    0.90
   4  12   1   16.90    0.90
  -4  12  -1   18.80    1.00
   4  12  -1   17.00    1.00
  -4  12   1   16.80    1.00
   4  12   2   23.30    1.00
  -4  12  -2   24.80    1.10
  -4  12  -2   24.20    1.00
   4  12  -2   24.00    1.00
   4  12  -2   23.70    1.10
  -4  12   2   23.90    1.10
   4  12   3    5.20    0.60
  -4  12  -3    6.20    0.60
  -4  12  -3    6.10    0.70
  -4  12   3    6.90    0.70
   4  12  -3    5.70    0.60
   4  12  -3    6.70    0.70
  -4  12  -4   15.00    1.00
  -4  12  -4   15.70    0.90
   4  12   4   14.90    1.00
  -4  12   4   15.00    1.10
   4  12  -4   15.60    0.90
   4  12  -4   15.00    1.10
  -4  12  -5   38.40    1.30
  -4  12  -5   38.80    1.30
   4  12   5   39.20    1.30
   4  12  -5   38.70    1.40
  -4  12   5   36.50    1.30
  -4  12  -6   44.00    1.40
   4  12   6   44.90    1.50
  -4  12  -6   44.50    1.40
   4  12  -6   45.00    1.50
  -4  12   6   44.30    1.40
  -4  12  -7    5.20    0.70
  -4  12  -7    6.30    0.70
   4  12   7    7.00    0.80
   4  12  -7    5.20    0.80
  -4  12   7    4.40    0.70
  -4  12  -8  120.59    2.60
   4  12   8  120.09    2.60
  -4  12   8  124.09    2.60
   4  12  -8  116.29    2.60
   4  12   9   39.70    1.50
  -4  12  -9   40.00    1.50
  -4  12   9   40.30    1.50
   4  12  -9   39.20    1.60
  -4  12 -10    0.90    0.70
   4  12  10    1.00    0.70
   4  12 -10    1.90    0.80
  -4  12  10    2.60    0.70
   4  12  11    5.70    0.80
  -4  12 -11    5.40    0.90
   4  12 -11    5.00    0.90
  -4  12  11    7.80    0.90
  -4  12 -12   22.30    1.50
   4  12  12   23.60    1.40
   4  12 -12   18.90    1.50
  -4  12  12   19.90    1.30
   4  12  13   21.10    1.40
   4  12 -13   13.80    1.20
   4  12  14    7.20    0.90
   4  13   0    0.00    0.50
  -4  13   0    0.50    0.60
  -4  13  -1   16.90    1.00
   4  13   1   17.30    1.00
  -4  13  -1   19.70    1.00
   4  13  -1   18.70    1.00
  -4  13   1   19.40    1.10
   4  13   2   21.10    1.10
  -4  13  -2   20.50    1.10
  -4  13  -2   21.10    1.00
  -4  13   2   20.20    1.10
   4  13  -2   22.20    1.10
   4  13  -2   22.20    1.20
   4  13   3   62.79    1.70
  -4  13  -3   62.59    1.60
  -4  13  -3   64.89    1.70
  -4  13   3   59.99    1.70
   4  13  -3   65.09    1.80
   4  13  -3   62.19    1.50
   4  13   4   66.09    1.70
  -4  13  -4   67.49    1.70
  -4  13  -4   71.49    1.80
   4  13  -4   70.89    1.60
  -4  13   4   67.59    1.80
   4  13  -4   69.19    1.90
   4  13   5   71.29    1.90
  -4  13  -5   70.29    1.80
  -4  13  -5   68.69    1.70
   4  13  -5   71.69    1.90
  -4  13   5   69.19    1.90
   4  13   6  216.78    4.00
  -4  13  -6  222.88    3.90
  -4  13  -6  218.48    3.90
  -4  13   6  214.38    3.90
   4  13  -6  219.98    4.00
   4  13   7   22.50    1.30
  -4  13  -7   22.50    1.20
  -4  13  -7   23.90    1.20
   4  13  -7   22.40    1.30
  -4  13   7   22.10    1.20
   4  13   8    4.10    0.80
  -4  13  -8    4.50    0.70
  -4  13   8    4.80    0.80
   4  13  -8    4.00    0.80
  -4  13  -9    4.10    0.80
   4  13   9    3.70    0.80
   4  13  -9    3.00    0.80
  -4  13   9    3.50    0.80
  -4  13 -10    0.80    0.80
   4  13  10    2.90    0.80
  -4  13  10    1.80    0.70
   4  13 -10    2.80    0.80
  -4  13 -11   10.60    1.00
   4  13  11   11.00    1.00
   4  13 -11    8.90    1.00
  -4  13  11   12.00    1.00
  -4  13 -12   11.00    1.10
   4  13  12    9.60    1.00
  -4  13  12    9.60    0.90
   4  13 -12    9.10    1.10
   4  13  13   24.40    1.60
   4  13 -13   21.60    1.80
  -4  14   0    6.70    0.60
   4  14   0    6.00    0.70
  -4  14   0    5.50    0.70
  -4  14  -1   19.90    1.20
  -4  14  -1   20.80    1.10
   4  14   1   22.80    1.10
  -4  14   1   22.10    1.20
   4  14  -1   21.60    1.10
  -4  14  -2   12.90    1.00
  -4  14  -2   13.20    1.10
   4  14   2   12.70    1.00
   4  14  -2   12.10    1.00
   4  14  -2   13.50    1.10
  -4  14   2   12.20    0.90
  -4  14  -3   12.20    0.90
  -4  14  -3   11.20    0.80
   4  14   3   10.40    0.90
  -4  14   3    8.40    0.80
   4  14  -3   10.50    0.80
   4  14  -3    9.20    0.90
  -4  14  -4   25.10    1.20
   4  14   4   25.30    1.30
  -4  14  -4   24.30    1.30
  -4  14   4   26.50    1.30
   4  14  -4   25.50    1.40
   4  14  -4   25.80    1.10
  -4  14  -5   43.40    1.50
  -4  14  -5   44.40    1.50
   4  14   5   44.10    1.60
   4  14  -5   45.40    1.60
  -4  14   5   42.40    1.60
  -4  14  -6   23.20    1.20
  -4  14  -6   18.40    1.20
   4  14   6   23.10    1.30
  -4  14   6   21.20    1.30
   4  14  -6   19.40    1.30
   4  14   7    7.30    0.90
  -4  14  -7    7.40    0.80
  -4  14  -7    8.00    0.80
   4  14  -7    7.00    0.90
  -4  14   7    7.70    0.90
  -4  14  -8    1.60    0.70
   4  14   8    1.60    0.70
   4  14  -8    2.40    0.80
  -4  14   8    1.40    0.70
   4  14   9   13.10    1.10
  -4  14  -9   10.90    1.00
  -4  14   9   10.90    1.00
   4  14  -9   11.70    1.10
   4  14  10   22.60    1.40
  -4  14 -10   21.40    1.50
   4  14 -10   21.60    1.60
  -4  14  10   22.00    1.40
   4  14  11    1.70    0.80
  -4  14 -11    1.20    0.90
  -4  14  11    1.30    0.80
   4  14 -11    1.30    0.90
  -4  14 -12    8.60    1.00
   4  14  12   10.20    1.10
   4  14 -12    5.60    1.10
  -4  14  12    9.60    1.00
  -4  14 -13   15.00    1.30
   4  15   0    1.20    0.60
  -4  15   0    2.20    0.70
  -4  15  -1    3.70    0.80
   4  15   1    4.00    0.70
  -4  15   1    2.50    0.70
   4  15  -1    3.70    0.70
  -4  15  -2    0.40    0.70
  -4  15  -2    1.10    0.70
   4  15   2    0.50    0.60
   4  15  -2    0.30    0.60
   4  15  -2    0.40    0.70
  -4  15   2    0.90    0.70
  -4  15  -3    4.90    0.80
  -4  15  -3    6.40    0.80
   4  15   3    5.90    0.80
  -4  15   3    5.40    0.80
   4  15  -3    5.80    0.70
   4  15  -3    6.40    0.80
   4  15   4   14.10    1.20
  -4  15  -4   14.20    1.20
  -4  15  -4   16.10    1.10
   4  15  -4   15.10    1.30
  -4  15   4   13.50    1.10
  -4  15  -5    5.50    0.80
   4  15   5    4.50    0.80
  -4  15  -5    6.20    0.80
  -4  15   5    4.00    0.80
   4  15  -5    3.90    0.80
  -4  15  -6    7.70    0.80
   4  15   6    5.70    0.80
  -4  15  -6    7.30    0.80
  -4  15   6    7.90    0.90
   4  15  -6    6.40    0.90
   4  15   7    7.60    0.90
  -4  15  -7    7.10    0.90
   4  15  -7    6.80    0.90
  -4  15   7    8.60    0.90
   4  15   8   17.90    1.40
  -4  15  -8   16.70    1.40
   4  15  -8   20.60    1.50
  -4  15   8   19.40    1.40
  -4  15  -9    1.30    0.80
   4  15   9    1.10    0.80
  -4  15   9    0.70    0.80
   4  15  -9    0.30    0.80
   4  15  10   11.70    1.10
   4  15 -10    9.90    1.10
  -4  15  10    9.70    1.00
   4  15  11    6.60    1.00
   4  15 -11    5.10    1.00
  -4  15  11    6.30    1.00
  -4  15  12    1.40    0.80
   4  16   0   36.20    1.40
  -4  16   0   38.70    1.60
  -4  16  -1    0.20    0.70
   4  16   1    0.40    0.60
  -4  16   1   -0.30    0.60
   4  16  -1    0.00    0.70
   4  16  -1    0.50    0.70
   4  16   2    0.60    0.70
  -4  16  -2    0.90    0.70
   4  16  -2    0.60    0.70
   4  16  -2    0.10    0.60
  -4  16   2   -0.20    0.70
  -4  16  -3    9.10    0.90
   4  16   3   11.00    0.90
   4  16  -3   10.30    0.90
   4  16  -3   11.20    1.00
  -4  16   3    9.30    0.90
   4  16   4   38.00    1.60
  -4  16  -4   38.80    1.50
  -4  16   4   36.70    1.60
   4  16  -4   38.60    1.70
  -4  16  -5   -0.90    0.70
   4  16   5   -1.30    0.70
  -4  16   5   -0.10    0.70
   4  16  -5    0.70    0.80
  -4  16  -6   51.09    1.70
   4  16   6   56.29    1.80
  -4  16   6   52.39    1.80
   4  16  -6   52.89    1.90
   4  16   7   24.10    1.30
   4  16  -7   23.10    1.50
  -4  16   7   24.20    1.50
   4  16   8   23.00    1.50
  -4  16   8   22.50    1.50
   4  16  -8   22.50    1.60
   4  16   9   17.60    1.50
   4  16  -9   14.40    1.20
  -4  16   9   15.50    1.20
   4  16  10    1.20    0.90
  -4  16  10    0.70    0.90
   4  16 -10    2.50    0.90
  -4  17   0    0.90    0.80
   4  17   0    0.70    0.70
  -4  17  -1   36.30    1.60
   4  17   1   35.70    1.50
  -4  17   1   35.30    1.60
   4  17  -1   35.40    1.50
   4  17  -1   37.20    1.70
  -4  17  -2    3.00    0.80
   4  17   2    3.50    0.80
   4  17  -2    2.90    0.70
   4  17  -2    3.70    0.80
  -4  17   2    2.10    0.80
  -4  17  -3    1.40    0.80
   4  17   3    0.30    0.70
  -4  17   3    1.50    0.80
   4  17  -3    0.80    1.10
   4  17  -3    1.60    0.80
   4  17   4    4.60    0.90
  -4  17  -4    5.00    0.90
   4  17  -4    3.50    0.90
  -4  17   4    3.50    0.90
  -4  17  -5    7.30    0.90
   4  17   5    8.10    1.00
  -4  17   5    6.70    1.00
   4  17  -5    7.80    1.00
   4  17   6    3.00    0.90
   4  17  -6    2.10    0.90
  -4  17   6    1.70    0.90
   4  17   7   22.30    1.50
  -4  17   7   18.20    1.50
   4  17  -7   16.70    1.20
   4  17   8   13.80    1.20
   4  17  -8   15.80    1.20
  -4  17   8   13.70    1.20
   4  17  -9   31.90    2.30
   4  18   0    6.90    0.90
   4  18   0    5.60    0.90
  -4  18   0    5.90    0.90
   4  18   1   10.20    1.00
  -4  18  -1    8.20    1.00
   4  18  -1    7.90    1.00
   4  18  -1   11.00    1.00
  -4  18   1   10.40    1.10
  -4  18  -2   53.09    1.90
   4  18   2   53.89    1.90
   4  18  -2   52.29    1.80
  -4  18   2   53.79    1.90
   4  18  -2   55.39    2.00
  -4  18  -3    4.80    0.90
   4  18   3    3.20    0.90
  -4  18   3    4.20    0.90
   4  18  -3    3.50    0.90
  -4  18  -4    6.50    1.00
   4  18   4    6.50    1.00
  -4  18   4    4.90    0.90
   4  18  -4    5.00    0.90
  -4  18  -5   14.00    1.10
   4  18   5   11.90    1.10
   4  18  -5   12.50    1.10
  -4  18   5   13.50    1.20
   4  18   6   63.89    2.10
   4  18  -6   67.99    2.20
  -4  18   6   68.69    2.20
   4  18  -7    1.20    0.90
   4  19   0    0.30    0.80
  -4  19   0    0.10    0.90
   4  19   0   -0.40    0.80
  -4  19  -1    5.10    1.00
   4  19   1    3.80    0.90
   4  19  -1    4.30    0.90
   4  19  -1    5.10    1.00
  -4  19   1    4.50    0.90
   4  19   2    8.30    1.00
  -4  19  -2    8.80    1.10
   4  19  -2    6.80    1.10
   4  19  -2    8.70    1.10
  -4  19   2    9.30    1.10
  -4  19  -3   10.20    1.10
   4  19   3    9.60    1.10
  -4  19   3    6.70    1.00
   4  19  -3   11.00    1.10
   4  19   4   16.20    1.30
  -4  19  -4   15.40    1.20
   4  19  -4   16.40    1.30
  -4  19  -5    8.20    1.70
   4  19  -5    7.60    1.10
   4  20   0  158.58    3.40
   4  20   0  153.78    3.60
   4  20   1    4.80    1.10
   4  20   1    7.50    1.20
   4  20  -1    5.50    1.00
   4  20  -1    4.90    1.20
  -5   0   0   -0.30    0.20
   5   0  -1   -0.10    0.20
  -5   0  -1   -0.30    0.30
  -5   0   1    0.10    0.30
   5   0   2    0.20    0.30
  -5   0   2    0.40    0.30
   5   0  -2    0.00    0.20
  -5   0   2    0.10    0.20
  -5   0   3    0.10    0.30
   5   0  -3    0.80    0.20
  -5   0   3    0.20    0.20
   5   0   3    0.40    0.30
  -5   0   4    0.10    0.30
   5   0   4    0.50    0.30
   5   0  -4    0.20    0.30
  -5   0   4    0.30    0.10
   5   0   5    0.90    0.30
  -5   0   5    0.80    0.30
   5   0   6    0.40    0.40
  -5   0   6    0.40    0.30
  -5   0   6    0.00    0.10
  -5   0   7    0.10    0.30
  -5   0   7    0.10    0.10
   5   0   7   -0.20    0.40
  -5   0   8   -0.60    0.40
   5   0   8   -0.70    0.40
   5   0   9    0.10    0.40
  -5   0   9    0.30    0.40
  -5   0  10    0.90    0.40
   5   0  10    1.10    0.50
   5   0  11    0.20    0.50
  -5   0  11    0.20    0.50
  -5   0  12   -0.60    0.50
   5   0  12   -0.40    0.60
  -5   0  13    0.70    0.60
   5   0  13    0.60    0.60
  -5   0  14    0.50    0.60
   5   0  14   -0.20    0.60
  -5   0  15    0.80    0.70
   5   0  15   -0.90    0.70
  -5   0  16   -0.30    0.70
   5   0  16   -0.30    0.70
   5   0  17    0.80    0.80
  -5   0  17   -0.80    0.70
  -5  -1   0   42.10    0.80
  -5   1   0   46.40    0.90
  -5  -1   1  500.55    7.60
   5  -1  -1  509.05    7.50
  -5   1  -1  495.05    7.60
  -5   1  -1  505.25    7.80
  -5   1   1  514.75    7.70
  -5  -1  -1  504.55    7.50
  -5   1   1  503.55    7.70
   5   1  -1  493.35    7.60
  -5  -1   2 1668.63   24.40
   5  -1  -2 1639.14   23.90
   5   1   2 1610.74   24.30
  -5   1   2 1559.14   24.30
   5   1  -2 1570.74   24.10
  -5   1   2 1659.33   24.10
   5  -1   2 1612.44   24.40
   5   1   3 1296.87   19.60
  -5  -1   3 1242.88   19.30
  -5   1   3 1318.57   19.20
   5  -1   3 1298.57   19.70
   5   1  -3 1275.07   19.40
  -5   1   3 1289.37   19.70
  -5  -1   4  388.26    5.90
   5   1   4  385.06    5.90
   5   1  -4  397.16    6.00
  -5   1   4  402.36    6.00
  -5   1   4  402.16    6.00
  -5  -1   5  115.19    2.00
   5   1   5  113.09    2.00
  -5   1   5  112.19    1.80
   5  -1   5  113.69    2.00
   5   1  -5  116.39    2.00
  -5   1   5  113.09    2.00
  -5  -1   6   57.59    1.20
   5   1   6   55.49    1.20
  -5   1   6   55.29    1.20
   5  -1   6   56.39    1.20
  -5   1   6   57.09    1.00
   5   1  -6   57.79    1.30
  -5  -1   7  175.08    2.90
   5   1   7  178.08    2.90
   5   1  -7  178.68    3.00
  -5   1   7  172.68    2.90
   5  -1   7  168.98    2.90
  -5   1   7  178.48    2.70
  -5  -1   8   44.80    1.10
   5   1   8   45.10    1.20
  -5   1   8   46.30    0.90
  -5   1   8   46.80    1.20
   5  -1   8   50.39    1.20
  -5  -1   9    0.90    0.40
   5   1   9    0.60    0.40
   5  -1   9    0.70    0.40
  -5   1   9    0.50    0.40
  -5  -1  10   17.10    0.80
   5   1  10   18.10    0.90
  -5   1  10   17.80    0.90
   5  -1  10   16.40    0.90
  -5  -1  11    3.10    0.50
   5   1  11    3.90    0.60
  -5   1  11    5.10    0.60
   5  -1  11    4.00    0.60
  -5  -1  12    7.90    0.70
   5   1  12    6.20    0.70
   5  -1  12    7.50    0.70
  -5   1  12    6.20    0.60
  -5  -1  13    6.90    0.80
   5   1  13    6.70    0.70
  -5   1  13    6.10    0.70
   5  -1  13    6.60    0.80
  -5  -1  14   11.60    0.90
   5   1  14   10.40    0.80
  -5   1  14   13.40    1.00
   5  -1  14   11.10    0.90
   5   1  15   13.50    1.00
  -5  -1  15   14.50    1.00
  -5   1  15   16.50    1.20
   5  -1  15   14.60    1.00
   5   1  16    0.60    0.80
  -5  -1  16    0.30    0.80
   5  -1  16    0.80    0.80
  -5   1  16    0.70    0.70
  -5  -1  17   25.40    1.50
   5   1  17   27.00    1.50
   5  -1  17   25.40    1.40
  -5   1  17   24.70    1.40
  -5  -2   0  332.67    5.00
  -5   2   0  336.67    5.00
  -5   2   0  333.27    5.00
  -5   2  -1  101.39    1.70
  -5  -2   1   99.79    1.60
  -5   2  -1  100.59    1.70
  -5   2   1  105.59    1.70
  -5   2   1  101.29    1.70
  -5  -2  -1  104.49    1.70
  -5  -2   2   88.59    1.50
   5   2   2   90.39    1.50
  -5   2  -2   93.39    1.60
   5  -2   2   87.69    1.50
  -5   2   2   90.29    1.50
  -5   2   2   92.99    1.50
   5   2  -2   90.09    1.50
   5   2   3   82.19    1.40
  -5  -2   3   82.99    1.40
   5   2  -3   81.79    1.50
   5  -2   3   80.49    1.40
  -5   2   3   83.39    1.40
   5   2   4  390.86    5.90
  -5  -2   4  389.56    5.90
  -5   2   4  392.66    5.90
  -5   2   4  402.36    5.90
   5   2  -4  389.16    6.00
   5  -2   4  396.86    5.90
  -5  -2   5  305.57    4.60
   5   2   5  294.07    4.60
  -5   2   5  291.67    4.60
  -5   2   5  301.87    4.50
   5  -2   5  302.77    4.60
   5   2  -5  307.37    4.70
   5   2   6  134.49    2.30
  -5  -2   6  135.39    2.30
   5   2  -6  132.49    2.30
  -5   2   6  129.49    2.30
   5  -2   6  135.59    2.30
  -5   2   6  134.59    2.10
  -5  -2   7  101.19    1.90
   5   2   7  101.79    1.90
  -5   2   7   98.19    1.80
   5  -2   7  102.19    1.90
   5   2  -7  100.49    1.90
  -5   2   7  101.59    1.70
   5   2   8  398.96    6.10
  -5  -2   8  377.86    6.00
   5  -2   8  394.36    6.10
   5   2  -8  397.26    6.20
  -5   2   8  392.26    5.90
  -5   2   8  381.06    6.00
  -5  -2   9   46.10    1.20
   5   2   9   46.10    1.20
  -5   2   9   45.70    1.20
   5   2  10   63.49    1.50
   5  -2  10   63.29    1.50
  -5   2  10   63.19    1.50
  -5  -2  11   23.30    1.00
   5   2  11   22.60    1.00
  -5   2  11   23.30    1.00
   5  -2  11   21.60    1.00
  -5  -2  12   81.99    1.90
   5   2  12   87.79    1.90
  -5   2  12   85.99    1.90
   5  -2  12   85.59    2.00
  -5  -2  13   26.70    1.10
   5   2  13   25.90    1.20
  -5   2  13   26.60    1.20
   5  -2  13   25.20    1.10
  -5  -2  14   14.50    1.00
   5   2  14   12.70    0.90
   5  -2  14   15.10    1.20
  -5   2  14   14.00    1.00
  -5  -2  15    1.70    0.70
   5   2  15    1.70    0.70
  -5   2  15    2.10    0.60
   5  -2  15    0.40    0.70
   5   2  16   -0.20    0.60
  -5  -2  16    0.30    0.70
   5  -2  16    0.10    0.70
  -5   2  16    0.00    0.70
  -5  -2  17    2.70    0.80
   5   2  17    2.60    0.90
   5  -2  17    3.20    0.90
  -5   2  17    2.70    0.80
  -5  -3   0   11.60    0.40
  -5   3   0   10.70    0.50
  -5   3   0   11.30    0.50
  -5   3  -1   71.59    1.30
  -5  -3   1   71.89    1.20
  -5   3  -1   73.49    1.30
  -5   3  -1   74.59    1.20
  -5   3   1   74.39    1.30
  -5   3   1   74.59    1.30
  -5  -3   2  197.98    3.00
  -5   3  -2  200.58    3.00
   5   3   2  198.38    3.00
  -5   3  -2  199.38    3.10
  -5   3   2  202.68    3.10
  -5   3   2  194.58    3.10
   5  -3   2  199.38    3.10
   5   3  -2  193.58    3.10
   5   3  -2  195.78    3.00
  -5   3  -3  170.28    2.70
   5   3   3  166.08    2.60
  -5  -3   3  169.48    2.60
   5  -3   3  164.58    2.70
  -5   3   3  164.98    2.70
   5   3  -3  170.18    2.50
  -5   3   3  170.08    2.60
   5   3  -3  163.48    2.70
  -5  -3   4  227.28    3.50
  -5   3  -4  227.68    3.50
   5   3   4  227.58    3.50
   5   3  -4  227.88    3.60
  -5   3   4  223.48    3.50
   5  -3   4  224.78    3.50
  -5   3   4  221.18    3.50
   5   3  -4  217.08    3.30
  -5  -3   5  162.88    2.60
   5   3   5  160.08    2.60
   5   3  -5  162.38    2.70
  -5   3   5  160.68    2.60
  -5   3   5  161.68    2.60
   5  -3   5  161.98    2.60
  -5  -3   6  143.89    2.40
   5   3   6  143.49    2.40
  -5   3   6  145.39    2.30
  -5   3   6  144.29    2.40
   5  -3   6  148.19    2.50
   5   3  -6  142.99    2.50
  -5  -3   7  242.18    3.90
   5   3   7  241.08    3.90
   5   3  -7  244.68    4.00
   5  -3   7  241.48    3.90
  -5   3   7  248.18    3.90
  -5   3   7  247.58    3.80
   5   3   8  143.49    2.50
  -5  -3   8  145.99    2.50
  -5   3   8  143.09    2.40
  -5   3   8  136.99    2.50
   5   3  -8  146.79    2.60
   5  -3   8  145.49    2.50
   5   3   9    2.30    0.50
  -5  -3   9    2.10    0.50
  -5   3   9    2.60    0.30
  -5   3   9    2.50    0.50
   5   3  -9    2.20    0.50
   5  -3   9    2.40    0.50
  -5  -3  10    1.30    0.40
   5   3  10    1.00    0.50
   5  -3  10    1.10    0.50
  -5   3  10    1.20    0.50
   5   3  11   30.10    1.00
   5   3  11   28.20    1.00
   5  -3  11   27.90    1.10
  -5   3  11   30.40    1.10
  -5  -3  12    2.60    0.60
   5   3  12    2.30    0.60
   5   3  12    3.50    0.60
  -5   3  12    2.60    0.60
   5  -3  12    2.70    0.60
   5   3  13    3.80    0.60
   5   3  13    2.70    0.60
  -5  -3  13    3.60    0.70
  -5   3  13    3.30    0.70
   5  -3  13    3.80    0.70
  -5  -3  14   78.59    2.00
   5   3  14   77.19    2.00
  -5   3  14   79.89    2.00
   5  -3  14   76.79    1.90
   5   3  15   21.30    1.30
  -5  -3  15   21.00    1.30
   5  -3  15   23.30    1.30
  -5   3  15   22.70    1.30
   5   3  16   20.00    1.30
  -5  -3  16   23.10    1.40
   5  -3  16   20.10    1.40
  -5   3  16   23.50    1.40
   5   3  17    3.10    0.80
  -5  -3  17    3.70    0.90
   5  -3  17    3.30    0.90
  -5   3  17    3.80    0.90
  -5  -4   0    0.30    0.20
  -5   4   0    0.40    0.30
   5   4   0    0.20    0.20
  -5   4   0   -0.10    0.20
  -5   4  -1   55.29    1.00
   5   4   1   54.59    1.00
  -5  -4   1   53.89    1.00
   5   4   1   59.59    1.10
  -5   4  -1   56.49    1.10
  -5   4   1   59.29    1.10
   5   4  -1   57.49    1.00
  -5   4   1   53.79    1.00
  -5  -4   2  100.89    1.70
  -5   4  -2   98.99    1.80
   5   4   2  104.79    1.80
   5   4   2  103.99    1.70
  -5   4  -2  103.09    1.60
   5  -4   2   99.69    1.70
  -5   4   2   99.79    1.70
   5   4  -2  103.29    1.60
   5   4  -2  102.09    1.80
  -5   4   2  105.69    1.80
  -5   4  -3   77.09    1.50
  -5  -4   3   77.89    1.30
  -5   4  -3   77.99    1.30
   5   4   3   77.09    1.30
  -5   4   3   75.89    1.40
   5   4  -3   74.89    1.20
   5  -4   3   78.39    1.40
  -5   4   3   77.19    1.40
   5   4  -3   75.69    1.50
  -5   4  -4  323.67    5.10
  -5  -4   4  341.97    5.10
  -5   4  -4  346.17    5.10
   5   4   4  333.57    5.10
   5   4  -4  322.67    4.90
   5   4  -4  331.07    5.20
  -5   4   4  340.97    5.10
  -5   4   4  336.57    5.10
   5  -4   4  337.47    5.10
   5   4   5  275.17    4.20
  -5  -4   5  274.97    4.20
  -5   4  -5  276.57    4.30
  -5   4   5  274.67    4.30
   5  -4   5  279.17    4.30
   5   4  -5  270.67    4.00
   5   4  -5  267.57    4.40
  -5   4   5  278.07    4.20
   5   4   6   47.80    1.10
  -5  -4   6   51.59    1.10
   5   4  -6   46.80    1.20
  -5   4   6   49.50    1.10
   5  -4   6   47.60    1.10
  -5   4   6   48.60    1.00
   5   4   7   30.10    0.90
   5   4   7   31.30    0.90
  -5  -4   7   29.70    0.90
   5  -4   7   30.60    0.90
  -5   4   7   31.00    0.80
   5   4  -7   30.30    1.00
  -5   4   7   29.70    0.90
   5   4   8  122.09    2.20
   5   4   8  124.09    2.20
  -5  -4   8  119.59    2.20
  -5   4   8  121.79    2.10
   5  -4   8  124.89    2.20
   5   4  -8  120.79    2.30
  -5   4   8  118.89    2.20
   5   4   9   68.89    1.50
   5   4   9   70.89    1.50
  -5  -4   9   72.69    1.50
  -5   4   9   66.59    1.40
   5   4  -9   70.39    1.70
   5  -4   9   72.29    1.60
  -5   4   9   69.29    1.50
  -5  -4  10   65.29    1.60
   5   4  10   67.89    1.50
   5   4  10   67.09    1.50
   5  -4  10   68.19    1.60
   5   4 -10   66.59    1.70
  -5   4  10   67.79    1.60
   5   4  11   26.10    1.00
  -5  -4  11   25.20    1.10
   5   4  11   27.90    1.10
  -5   4  11   25.20    1.00
   5  -4  11   24.70    1.00
   5   4  12   20.20    1.00
  -5  -4  12   18.80    1.00
   5   4  12   20.40    1.00
  -5   4  12   21.50    1.10
   5  -4  12   21.90    1.10
   5   4  13    1.90    0.60
   5   4  13    1.00    0.60
  -5  -4  13    1.80    0.60
   5  -4  13    2.20    0.60
  -5   4  13    1.60    0.60
   5   4  14   17.90    1.20
  -5  -4  14   18.30    1.20
  -5   4  14   16.00    1.00
   5  -4  14   17.60    1.20
  -5  -4  15   23.80    1.30
   5   4  15   24.30    1.30
  -5   4  15   25.10    1.30
   5  -4  15   26.50    1.30
  -5  -4  16   16.10    1.10
   5   4  16   12.60    1.00
  -5   4  16   12.50    1.10
   5  -4  16   14.60    1.10
   5   4  17    8.50    1.00
  -5  -4  17    7.80    1.00
  -5   4  17    7.90    1.00
   5  -4  17   10.30    1.20
  -5   5   0   29.10    0.70
   5   5   0   32.00    0.70
  -5  -5   0   31.10    0.60
  -5   5   0   30.90    0.80
   5   5   1  116.89    1.80
  -5  -5   1  113.39    1.80
  -5   5  -1  116.69    2.00
   5   5   1  117.29    2.00
  -5   5  -1  115.99    1.80
   5  -5   1  114.89    1.90
  -5   5   1  115.69    2.00
   5   5  -1  116.69    1.90
  -5   5   1  114.89    1.90
   5   5   2  325.87    4.90
  -5   5  -2  333.07    5.10
  -5  -5   2  327.87    4.90
  -5   5  -2  331.47    5.00
   5   5   2  338.97    5.10
  -5   5   2  324.17    5.00
   5   5  -2  322.57    5.10
  -5   5   2  331.77    5.10
   5   5  -2  333.27    4.90
   5  -5   2  329.77    5.00
   5   5   3  298.07    4.50
   5   5   3  299.17    4.70
  -5   5  -3  307.77    4.70
  -5   5  -3  308.37    4.60
  -5  -5   3  297.97    4.50
   5   5  -3  296.87    4.70
  -5   5   3  307.07    4.70
  -5   5   3  292.57    4.60
   5   5  -3  296.07    4.50
   5  -5   3  301.27    4.60
  -5   5  -4  216.88    3.40
  -5   5  -4  212.98    3.40
  -5  -5   4  213.18    3.30
   5   5   4  213.88    3.30
   5   5   4  217.18    3.40
   5   5  -4  204.78    3.50
  -5   5   4  209.48    3.30
   5   5  -4  209.38    3.20
  -5   5   4  220.18    3.40
   5  -5   4  207.58    3.30
  -5   5  -5   10.20    0.60
   5   5   5    8.50    0.60
   5   5   5    8.80    0.50
  -5  -5   5    9.80    0.50
  -5   5  -5    9.40    0.60
  -5   5   5   10.40    0.60
   5  -5   5    9.40    0.50
   5   5  -5    9.90    0.30
   5   5  -5    9.50    0.70
  -5   5   5    9.50    0.60
   5   5   6   28.60    0.80
  -5  -5   6   28.30    0.80
  -5   5  -6   27.90    0.90
  -5   5  -6   27.50    0.80
   5   5   6   28.50    0.90
  -5   5   6   27.70    0.80
  -5   5   6   28.30    0.80
   5   5  -6   27.90    0.60
   5  -5   6   28.20    0.80
   5   5  -6   28.70    1.00
   5   5   7    5.90    0.50
  -5  -5   7    7.50    0.50
   5   5   7    6.60    0.50
   5  -5   7    7.40    0.50
  -5   5   7    6.60    0.50
   5   5  -7    6.10    0.60
  -5   5   7    6.60    0.50
  -5  -5   8   24.20    0.80
   5   5   8   22.10    0.80
   5   5   8   24.80    0.90
   5  -5   8   23.30    0.90
  -5   5   8   24.50    0.80
   5   5  -8   24.60    1.00
  -5   5   8   22.20    0.90
  -5  -5   9   25.20    0.90
   5   5   9   24.70    0.90
   5   5   9   25.50    1.00
   5   5  -9   24.90    1.10
  -5   5   9   24.80    0.80
   5  -5   9   26.30    0.90
  -5   5   9   26.00    0.90
   5   5  10    7.50    0.60
  -5  -5  10    6.00    0.60
   5   5  10    7.30    0.60
  -5   5  10    7.10    0.60
   5  -5  10    6.30    0.60
  -5   5  10    6.10    0.60
   5   5 -10    5.10    0.70
   5   5  11   14.80    0.90
  -5  -5  11   13.00    0.90
   5   5  11   15.50    0.90
  -5   5  11   14.20    0.90
   5   5 -11   13.40    1.10
   5  -5  11   13.20    1.00
   5   5  12   30.50    1.20
  -5  -5  12   33.00    1.20
   5   5  12   31.20    1.20
  -5   5  12   29.60    1.20
   5  -5  12   33.00    1.30
   5   5  13    2.20    0.60
  -5  -5  13    1.80    0.70
   5   5  13    2.50    0.60
  -5   5  13    2.40    0.60
   5  -5  13    2.20    0.70
   5   5  14   50.19    1.60
  -5  -5  14   51.49    1.60
   5  -5  14   51.09    1.60
  -5   5  14   51.39    1.60
  -5  -5  15   35.00    1.50
   5   5  15   35.50    1.40
   5  -5  15   34.30    1.50
  -5   5  15   31.70    1.40
   5   5  16    2.40    0.80
  -5  -5  16    2.50    0.80
  -5   5  16    1.40    0.80
   5  -5  16    3.50    0.80
   5   5  17    3.70    0.80
  -5  -5  17    5.60    1.00
  -5   5  17    6.10    0.90
  -5  -6   0   96.29    1.50
  -5   6   0   94.59    1.60
   5   6   0   97.29    1.70
  -5   6   0   98.29    1.80
   5   6   1   72.89    1.20
  -5   6  -1   73.89    1.40
  -5   6  -1   74.09    1.30
   5   6   1   77.49    1.40
  -5  -6   1   74.39    1.20
   5   6  -1   76.29    1.40
  -5   6   1   74.89    1.30
  -5   6   1   75.39    1.50
   5  -6   1   73.69    1.30
  -5  -6   2  103.39    1.70
  -5   6  -2  107.99    1.80
  -5   6  -2  110.79    1.90
   5   6   2  107.49    1.70
   5   6   2  105.69    1.90
   5  -6   2  106.99    1.80
  -5   6   2  107.79    1.80
   5   6  -2  108.89    2.00
  -5   6   2  107.79    1.90
   5   6  -2  105.69    1.80
  -5  -6   3  131.99    2.10
  -5   6  -3  131.79    2.30
   5   6   3  131.69    2.10
  -5   6  -3  131.89    2.20
   5   6   3  132.49    2.30
   5   6  -3  129.39    2.30
  -5   6   3  133.09    2.30
  -5   6   3  131.89    2.20
   5   6  -3  130.29    2.10
   5  -6   3  134.49    2.20
  -5   6  -4  101.39    1.90
   5   6   4  102.09    1.90
   5   6   4  104.29    1.70
  -5  -6   4   98.89    1.70
  -5   6  -4  101.09    1.80
  -5   6   4  100.99    1.80
   5   6  -4  101.89    1.70
  -5   6   4  100.89    1.80
   5   6  -4  100.19    1.90
   5  -6   4  101.19    1.80
  -5  -6   5   13.10    0.50
  -5   6  -5   13.30    0.60
   5   6   5   13.50    0.70
   5   6   5   13.80    0.50
  -5   6  -5   12.40    0.70
  -5   6   5   12.50    0.60
  -5   6   5   11.70    0.70
   5  -6   5   11.00    0.60
   5   6  -5   13.10    0.80
   5   6  -5   13.00    0.40
  -5   6  -6   71.09    1.50
   5   6   6   70.79    1.50
  -5  -6   6   71.89    1.40
   5   6   6   71.29    1.30
  -5   6  -6   72.19    1.50
   5  -6   6   71.49    1.40
   5   6  -6   70.19    1.60
  -5   6   6   71.59    1.40
  -5   6   6   73.09    1.40
  -5   6  -7   17.80    0.90
   5   6   7   17.90    0.80
  -5  -6   7   15.30    0.70
   5   6   7   16.70    0.60
  -5   6  -7   14.90    0.80
  -5   6   7   16.30    0.70
   5   6  -7   17.70    0.90
  -5   6   7   17.80    0.70
   5  -6   7   14.90    0.70
   5   6   8  102.09    1.90
   5   6   8   98.49    2.00
  -5  -6   8  101.29    1.90
  -5   6   8  104.69    1.90
   5  -6   8  101.29    1.90
  -5   6   8  102.69    1.90
   5   6  -8  100.79    2.10
  -5  -6   9   91.69    1.80
   5   6   9   90.89    1.90
   5   6   9   87.29    1.80
  -5   6   9   92.79    1.80
   5  -6   9   91.59    1.90
  -5   6   9   93.59    1.90
   5   6  -9   89.49    2.00
   5   6  10   20.10    1.00
   5   6  10   21.10    1.00
  -5  -6  10   21.80    0.90
  -5   6  10   22.00    1.00
   5   6 -10   21.20    1.20
  -5   6  10   21.00    0.90
   5  -6  10   21.90    1.00
  -5  -6  11    1.10    0.50
   5   6  11    2.00    0.60
   5   6  11    1.80    0.50
  -5   6  11    1.10    0.50
   5  -6  11    1.40    0.60
   5   6 -11    1.30    0.70
   5   6  12    5.30    0.70
  -5  -6  12    4.70    0.70
   5   6  12    4.20    0.60
   5   6 -12    3.40    0.80
  -5   6  12    5.20    0.70
   5  -6  12    5.00    0.70
   5   6  13    7.50    0.70
  -5  -6  13    8.00    0.80
   5   6  13    6.40    0.70
  -5   6  13    6.40    0.80
   5  -6  13    6.30    0.80
   5   6  14   18.90    1.50
  -5  -6  14   15.80    1.20
   5   6  14   18.10    1.10
   5  -6  14   19.10    1.20
  -5   6  14   17.70    1.20
  -5  -6  15   32.00    1.50
   5   6  15   33.30    1.40
   5  -6  15   31.00    1.50
  -5   6  15   32.60    1.40
   5   6  16   15.90    1.30
  -5  -6  16   14.50    1.10
  -5   6  16   13.40    1.00
   5  -6  16   16.40    1.30
   5   6  17    6.00    0.90
  -5   6  17    5.40    1.00
  -5   7   0   85.49    1.70
   5   7   0   85.39    1.60
  -5   7   0   84.19    1.40
   5   7   1    1.90    0.40
  -5  -7   1    2.00    0.20
  -5   7  -1    1.70    0.40
  -5   7  -1    2.00    0.30
   5   7   1    2.20    0.20
   5   7  -1    2.30    0.30
  -5   7   1    2.30    0.40
  -5   7   1    2.20    0.30
   5  -7   1    2.70    0.30
  -5   7  -2   66.29    1.30
  -5   7  -2   64.19    1.40
  -5  -7   2   68.79    1.10
   5   7   2   65.89    1.40
   5   7   2   64.89    1.10
  -5   7   2   65.59    1.20
   5   7  -2   68.29    1.30
   5  -7   2   67.09    1.20
  -5   7   2   65.19    1.40
  -5   7  -3   10.00    0.60
  -5  -7   3    9.90    0.40
   5   7   3   10.40    0.40
  -5   7  -3    9.60    0.70
   5   7   3    9.30    0.60
  -5   7   3    9.40    0.50
   5   7  -3   10.00    0.70
   5   7  -3   10.90    0.50
   5  -7   3   10.30    0.50
  -5   7   3    9.30    0.60
  -5   7  -4  120.69    2.20
  -5   7  -4  123.19    2.10
   5   7   4  124.59    2.00
  -5  -7   4  121.09    2.00
   5   7   4  121.29    2.20
   5  -7   4  124.39    2.10
  -5   7   4  122.39    2.10
  -5   7   4  123.49    2.20
   5   7  -4  123.69    2.00
   5   7  -4  120.69    2.30
   5   7   5   10.20    0.70
  -5   7  -5   10.20    0.70
  -5  -7   5    9.60    0.50
   5   7   5   11.10    0.50
  -5   7  -5   10.50    0.70
   5   7  -5   11.20    0.80
  -5   7   5   10.00    0.70
  -5   7   5   10.60    0.60
   5   7  -5   10.50    0.50
   5  -7   5   10.10    0.60
  -5  -7   6  199.38    3.20
   5   7   6  191.08    3.30
  -5   7  -6  202.18    3.30
   5   7   6  202.38    3.20
  -5   7  -6  200.18    3.30
  -5   7   6  195.98    3.20
   5   7  -6  195.08    3.40
  -5   7   6  203.38    3.30
   5  -7   6  200.68    3.20
  -5   7  -7   14.50    0.80
  -5   7  -7   14.40    0.80
   5   7   7   13.80    0.60
   5   7   7   14.80    0.80
  -5  -7   7   15.00    0.70
  -5   7   7   13.90    0.70
   5   7  -7   13.40    0.90
  -5   7   7   14.40    0.70
   5  -7   7   14.80    0.70
  -5   7  -8   50.99    1.40
   5   7   8   51.39    1.40
  -5  -7   8   51.69    1.20
   5   7   8   51.89    1.20
  -5   7   8   50.39    1.30
  -5   7   8   53.09    1.30
   5  -7   8   51.19    1.30
   5   7   9   98.19    1.90
  -5  -7   9   98.99    1.90
   5   7   9   94.59    2.00
  -5   7   9  100.29    1.90
  -5   7   9  101.39    2.00
   5  -7   9   95.49    1.90
   5   7  -9  101.29    2.20
   5   7  10  174.18    3.20
  -5  -7  10  173.68    3.10
   5   7  10  175.78    3.00
  -5   7  10  173.58    3.00
  -5   7  10  176.28    3.10
   5   7 -10  171.28    3.30
   5  -7  10  174.98    3.10
   5   7  11   66.39    1.70
  -5  -7  11   64.49    1.60
   5   7  11   67.19    1.60
  -5   7  11   65.49    1.60
   5  -7  11   67.39    1.60
   5   7 -11   64.19    1.90
   5   7  12    9.50    0.70
  -5  -7  12    8.30    0.70
   5   7  12    8.90    0.80
   5  -7  12    9.60    0.80
  -5   7  12   10.30    0.80
   5   7 -12    7.00    0.90
   5   7  13   27.00    1.20
  -5  -7  13   26.60    1.20
   5   7  13   26.70    1.20
   5   7 -13   25.30    1.50
   5  -7  13   26.80    1.30
  -5   7  13   27.40    1.20
  -5  -7  14    2.50    0.70
   5   7  14    1.90    0.70
   5   7  14    2.80    0.70
   5  -7  14    0.40    0.70
  -5   7  14    4.30    0.80
   5   7  15    0.10    0.60
  -5  -7  15    2.30    0.80
  -5   7  15    0.20    0.70
   5  -7  15    1.30    0.70
  -5  -7  16   32.00    1.50
   5   7  16   33.40    1.50
   5  -7  16   33.50    1.60
  -5   7  16   32.10    1.60
   5   7  17    0.90    0.80
   5   8   0  123.39    1.90
   5   8   0  129.99    2.20
  -5   8   0  123.29    2.20
   5   8   1   20.50    0.40
  -5   8  -1   21.90    0.70
   5   8   1   23.80    0.80
  -5  -8   1   22.80    0.50
  -5   8  -1   22.60    0.90
  -5   8   1   23.40    0.90
   5   8  -1   23.40    0.70
  -5   8   1   22.50    0.60
   5  -8   1   22.40    0.60
   5   8   2   65.39    1.10
  -5  -8   2   66.89    1.10
   5   8   2   67.59    1.40
  -5   8  -2   66.79    1.30
  -5   8  -2   67.59    1.50
  -5   8   2   67.19    1.20
   5  -8   2   67.09    1.20
   5   8  -2   67.49    1.30
  -5   8   2   67.69    1.50
   5   8   3   59.09    1.30
  -5   8  -3   60.29    1.40
  -5  -8   3   58.89    1.10
   5   8   3   59.49    1.00
  -5   8  -3   58.69    1.20
   5   8  -3   60.19    1.20
   5   8  -3   59.89    1.40
  -5   8   3   58.09    1.30
  -5   8   3   59.19    1.10
   5  -8   3   57.49    1.10
  -5   8  -4   13.70    0.80
  -5  -8   4   12.30    0.50
  -5   8  -4   12.60    0.70
   5   8   4   12.30    0.80
   5   8   4   14.00    0.50
   5   8  -4   13.10    0.50
  -5   8   4   13.70    0.80
   5  -8   4   13.90    0.60
  -5   8   4   12.60    0.60
   5   8  -4   12.80    0.80
   5   8   5    1.20    0.30
  -5   8  -5    1.00    0.40
  -5  -8   5    0.80    0.30
  -5   8  -5    0.70    0.40
   5   8   5    0.80    0.40
   5   8  -5    0.60    0.50
  -5   8   5    1.40    0.30
   5  -8   5    0.80    0.30
  -5   8   5    1.40    0.40
   5   8  -5    1.30    0.30
  -5   8  -6   21.40    0.90
  -5   8  -6   20.80    0.90
  -5  -8   6   21.50    0.70
   5   8   6   21.90    0.70
   5   8   6   20.70    0.90
  -5   8   6   20.40    0.90
   5   8  -6   21.60    1.00
  -5   8   6   21.00    0.80
   5  -8   6   21.50    0.80
  -5   8  -7    5.50    0.60
   5   8   7    7.00    0.60
  -5   8  -7    6.10    0.60
  -5  -8   7    7.00    0.50
   5   8   7    6.10    0.40
   5  -8   7    6.70    0.50
  -5   8   7    5.50    0.50
  -5   8   7    5.20    0.50
   5   8  -7    6.10    0.60
   5   8   8   72.39    1.50
  -5  -8   8   75.09    1.50
  -5   8  -8   75.59    1.80
   5   8   8   74.99    1.70
  -5   8  -8   75.69    1.60
  -5   8   8   76.39    1.70
   5  -8   8   75.19    1.60
   5   8  -8   74.99    1.90
  -5   8   8   72.99    1.60
   5   8   9   20.50    0.80
  -5  -8   9   20.00    0.90
   5   8   9   20.70    1.00
  -5   8  -9   21.10    1.10
  -5   8   9   20.30    0.90
   5   8  -9   21.10    1.20
   5  -8   9   21.00    0.90
  -5   8   9   21.70    1.00
  -5  -8  10   59.29    1.50
   5   8  10   60.59    1.60
   5   8  10   56.89    1.40
  -5   8  10   60.29    1.50
  -5   8  10   57.49    1.50
   5   8 -10   58.59    1.70
   5  -8  10   60.29    1.50
   5   8  11   36.50    1.10
  -5  -8  11   35.30    1.20
   5   8  11   34.40    1.30
  -5   8  11   36.20    1.70
   5   8 -11   38.10    1.50
  -5   8  11   37.70    1.30
   5  -8  11   34.70    1.30
  -5  -8  12   13.90    1.10
   5   8  12   11.90    0.90
   5   8  12   11.80    0.90
  -5   8  12   13.80    1.00
   5  -8  12   11.60    0.80
   5   8 -12    9.30    0.90
   5   8  13    7.50    0.80
   5   8  13    6.60    0.70
  -5  -8  13    6.70    0.80
   5  -8  13    7.00    0.80
  -5   8  13    6.90    0.80
   5   8 -13    7.50    0.90
   5   8  14   20.40    1.20
  -5  -8  14   19.40    1.20
   5   8  14   18.60    1.30
   5  -8  14   20.30    1.20
  -5   8  14   17.50    1.20
  -5  -8  15    8.30    0.90
  -5   8  15    6.10    0.80
   5  -8  15    6.40    0.80
  -5  -8  16   27.00    1.50
   5  -8  16   27.40    1.50
  -5   8  16   26.90    1.40
   5  -9   0  272.87    4.20
   5   9   0  274.57    4.40
  -5   9   0  272.67    4.40
  -5   9  -1   10.10    0.60
  -5   9  -1    9.80    0.80
   5   9   1   11.20    0.70
  -5   9   1    9.70    0.70
   5  -9   1    8.90    0.50
   5   9  -1    9.50    0.60
  -5   9   1    9.30    0.40
  -5   9  -2  236.38    3.90
  -5   9  -2  233.58    3.80
   5   9   2  231.28    3.90
   5   9  -2  237.48    3.80
  -5   9   2  243.68    3.90
  -5   9   2  237.28    3.60
   5  -9   2  237.28    3.70
  -5   9  -3   34.70    0.90
   5   9   3   35.90    1.10
  -5   9  -3   31.70    1.00
   5  -9   3   34.40    0.80
  -5   9   3   34.70    1.10
  -5   9   3   35.10    0.80
   5   9  -3   34.80    0.90
   5   9  -3   31.00    1.00
  -5   9  -4   22.90    0.90
  -5   9  -4   21.70    0.80
   5   9   4   23.50    0.90
   5   9  -4   22.60    1.00
  -5   9   4   22.50    0.90
   5   9  -4   21.90    0.70
  -5   9   4   22.80    0.70
   5  -9   4   23.80    0.70
  -5  -9   5   23.60    0.70
  -5   9  -5   24.10    0.90
   5   9   5   24.10    1.00
  -5   9  -5   24.40    0.90
   5  -9   5   24.30    0.80
  -5   9   5   21.90    1.00
  -5   9   5   24.00    0.80
   5   9  -5   23.40    0.70
   5   9  -5   24.70    1.10
  -5   9  -6   36.20    1.20
   5   9   6   35.00    1.20
  -5  -9   6   35.60    0.90
  -5   9  -6   34.60    1.10
   5  -9   6   35.30    1.00
  -5   9   6   37.20    1.00
   5   9  -6   36.00    1.30
  -5   9   6   33.30    1.10
   5   9   7   54.19    1.50
  -5   9  -7   55.79    1.40
  -5   9  -7   54.99    1.40
  -5  -9   7   54.59    1.20
  -5   9   7   55.39    1.40
   5  -9   7   54.99    1.30
   5   9  -7   57.49    1.60
  -5   9   7   57.49    1.30
  -5   9  -8   81.79    1.90
  -5  -9   8   77.79    1.60
   5   9   8   80.49    1.90
  -5   9  -8   83.29    1.80
  -5   9   8   76.59    1.80
   5   9  -8   80.49    2.00
  -5   9   8   77.29    1.60
   5  -9   8   79.09    1.70
   5   9   9    2.90    0.60
  -5   9  -9    2.70    0.60
  -5   9  -9    3.60    0.60
  -5  -9   9    2.50    0.50
   5  -9   9    2.50    0.50
  -5   9   9    2.80    0.50
   5   9  -9    2.00    0.60
  -5   9   9    3.00    0.60
   5   9  10   59.89    1.60
  -5   9 -10   56.69    1.70
  -5  -9  10   58.69    1.50
   5   9 -10   62.09    1.80
  -5   9  10   57.39    1.50
   5  -9  10   58.39    1.50
  -5   9  10   59.19    1.60
  -5  -9  11    2.70    0.60
   5   9  11    2.40    0.60
  -5   9  11    1.70    0.60
   5  -9  11    2.90    0.60
  -5   9  11    2.30    0.60
   5   9 -11    1.70    0.70
  -5  -9  12   83.59    1.90
   5   9  12   85.69    2.10
   5  -9  12   85.79    2.00
  -5   9  12   85.09    2.00
   5   9 -12   86.39    2.30
  -5  -9  13   18.20    1.20
   5   9  13   19.20    1.20
   5   9 -13   17.60    1.50
  -5   9  13   17.10    1.20
   5  -9  13   17.40    1.20
   5   9  14    8.00    0.80
  -5  -9  14    8.90    0.90
  -5   9  14    9.80    1.00
   5  -9  14    7.70    0.80
   5   9 -14    7.40    1.00
  -5  -9  15   26.60    1.50
   5  -9  15   28.30    1.40
  -5  -9  16   15.50    1.60
   5  -9  16   14.20    1.10
  -5  10   0  147.19    2.70
   5  10   0  153.08    2.70
   5  10   1   47.30    1.20
  -5  10  -1   49.30    1.30
  -5  10  -1   47.30    1.10
  -5  10   1   46.90    1.30
   5  10  -1   48.70    1.20
  -5  10  -2   98.99    1.90
   5  10   2  100.49    2.00
  -5  10  -2   99.39    2.00
  -5  10   2  103.09    2.00
   5  10  -2   97.89    1.90
  -5  10  -3   46.70    1.30
   5  10   3   43.60    1.20
  -5  10  -3   44.30    1.10
   5 -10   3   44.70    1.00
   5  10  -3   44.60    1.30
   5  10  -3   43.50    1.10
  -5  10   3   44.80    1.30
  -5  10  -4   39.00    1.20
   5  10   4   38.90    1.20
  -5  10  -4   39.80    1.10
   5  10  -4   41.00    1.30
  -5  10   4   37.60    1.20
   5  10  -4   38.10    1.00
   5 -10   4   37.30    0.90
   5  10   5   19.80    1.00
  -5  10  -5   18.60    1.00
  -5  10  -5   17.40    0.90
   5  10  -5   20.00    1.10
   5 -10   5   18.20    0.70
  -5  10   5   17.00    0.90
   5  10  -5   17.20    0.70
   5  10   6   16.20    1.00
  -5  10  -6   16.20    0.90
  -5  10  -6   18.20    1.00
   5 -10   6   16.00    0.70
  -5  10   6   17.60    1.00
   5  10  -6   15.80    1.10
  -5  10  -7   14.50    1.00
  -5  10  -7   11.30    0.90
   5  10   7   13.10    1.00
  -5  10   7   13.30    0.90
   5 -10   7   10.80    0.70
   5  10  -7   11.90    1.00
  -5  10  -8   69.09    1.70
   5  10   8   69.99    1.80
  -5  10  -8   70.99    1.70
  -5  10   8   69.79    1.70
   5  10  -8   67.39    1.90
   5 -10   8   69.39    1.50
  -5  10  -9   11.10    1.10
  -5  10  -9   10.10    0.80
   5  10   9   11.70    0.90
  -5  10   9    7.20    0.70
   5 -10   9    9.60    0.70
   5  10  -9    7.30    0.80
   5  10  10   12.80    1.10
  -5  10 -10   12.40    0.90
   5 -10  10   11.80    0.90
  -5  10  10   13.00    1.00
   5  10 -10   12.60    1.00
   5  10  11    1.40    0.60
   5 -10  11    1.10    0.60
  -5  10  11    1.00    0.60
   5  10 -11    1.50    0.70
   5  10  12   55.49    1.70
   5 -10  12   56.59    1.60
   5  10 -12   57.69    2.00
   5  10  13   95.69    2.30
   5  10 -13   93.39    2.60
   5 -10  13   95.59    2.20
   5  10  14    6.20    0.90
   5  10 -14    4.10    1.00
   5 -10  14    7.00    0.80
   5 -10  15    3.90    0.80
   5  11   0   64.99    1.50
  -5  11  -1   13.10    0.90
   5  11   1   10.80    0.80
  -5  11  -1   11.40    0.70
   5  11  -1    9.90    0.80
  -5  11   1   10.80    0.90
   5  11   2  129.89    2.50
  -5  11  -2  129.79    2.40
  -5  11  -2  135.49    2.50
   5  11  -2  132.29    2.40
  -5  11   2  128.39    2.50
   5  11  -2  133.29    2.60
  -5  11  -3    1.30    0.60
   5  11   3    1.70    0.50
  -5  11  -3    0.70    0.40
  -5  11   3    0.70    0.50
   5  11  -3    1.30    0.40
   5  11  -3    1.90    0.50
  -5  11  -4   82.69    1.90
   5  11   4   86.39    1.90
  -5  11  -4   84.39    1.80
   5  11  -4   82.89    1.70
  -5  11   4   88.89    1.90
   5  11  -4   85.69    2.00
  -5  11  -5   24.20    1.00
   5  11   5   22.90    1.00
  -5  11  -5   24.20    1.10
  -5  11   5   24.50    1.10
   5  11  -5   24.40    1.20
  -5  11  -6   78.39    1.80
  -5  11  -6   78.39    1.80
   5  11   6   77.39    1.90
  -5  11   6   76.79    1.80
   5  11  -6   78.69    2.00
  -5  11  -7   32.00    1.20
   5  11   7   31.10    1.20
  -5  11  -7   31.80    1.20
  -5  11   7   32.40    1.30
   5  11  -7   31.60    1.30
  -5  11  -8   47.40    1.50
  -5  11  -8   47.70    1.40
   5  11   8   48.30    1.50
  -5  11   8   47.30    1.50
   5  11  -8   47.70    1.60
  -5  11  -9    4.10    0.70
   5  11   9    4.30    0.70
   5  11  -9    3.90    0.80
  -5  11   9    4.80    0.70
   5  11  10  115.09    2.50
  -5  11 -10  117.09    2.60
  -5  11  10  121.29    2.50
   5  11 -10  116.29    2.70
   5  11  11   22.10    1.30
  -5  11 -11   22.40    1.40
  -5  11  11   21.20    1.20
   5  11 -11   25.30    1.50
   5  11  12   22.60    1.30
   5  11 -12   22.60    1.50
   5  11  13    6.50    0.90
   5  11 -13    5.80    1.00
   5  11  14   12.40    1.00
   5  11 -14   12.10    1.20
   5  11  15    3.50    1.30
   5  12   0   65.69    1.60
  -5  12   0   67.09    1.70
  -5  12  -1   86.89    2.00
  -5  12  -1   84.19    1.80
   5  12   1   84.19    1.90
   5  12  -1   87.39    1.80
  -5  12   1   86.09    2.00
  -5  12  -2  118.29    2.30
  -5  12  -2  123.39    2.40
   5  12   2  119.39    2.30
   5  12  -2  113.59    2.40
   5  12  -2  120.99    2.30
  -5  12   2  119.29    2.40
  -5  12  -3   34.50    1.30
  -5  12  -3   32.40    1.10
   5  12   3   32.90    1.10
   5  12  -3   35.10    1.30
   5  12  -3   34.30    1.10
  -5  12   3   34.50    1.30
  -5  12  -4  146.09    2.70
   5  12   4  148.39    2.80
  -5  12  -4  141.79    2.80
   5  12  -4  147.79    2.90
  -5  12   4  146.49    2.80
   5  12  -4  145.39    2.60
   5  12   5  104.49    2.30
  -5  12  -5  103.09    2.20
  -5  12  -5  108.79    2.30
  -5  12   5  105.89    2.20
   5  12  -5  106.79    2.40
  -5  12  -6   30.30    1.20
  -5  12  -6   27.70    1.10
   5  12   6   29.70    1.30
   5  12  -6   30.80    1.40
  -5  12   6   30.00    1.30
  -5  12  -7    8.80    0.80
   5  12   7    8.70    0.80
  -5  12  -7    8.10    0.70
   5  12  -7    8.90    0.90
  -5  12   7    9.00    0.80
  -5  12  -8    0.50    0.60
  -5  12  -8    0.70    0.60
   5  12   8    0.80    0.60
   5  12  -8    1.00    0.70
  -5  12   8   -0.20    0.60
   5  12   9   15.50    1.20
  -5  12  -9   17.50    1.20
  -5  12   9   16.70    1.20
   5  12  -9   17.00    1.30
   5  12  10   83.69    2.10
  -5  12 -10   83.39    2.20
  -5  12  10   83.09    2.10
   5  12 -10   78.59    2.20
  -5  12 -11   49.40    1.80
   5  12  11   47.80    1.70
   5  12 -11   48.80    1.90
  -5  12  11   51.29    1.70
   5  12  12   29.00    1.50
   5  12 -12   26.90    1.70
   5  12  13   11.20    1.00
   5  12 -13   10.50    1.20
   5  12  14   11.90    1.00
   5  13   0  329.57    5.30
  -5  13   0  321.57    5.20
  -5  13   0  322.27    5.40
  -5  13  -1  142.29    2.70
  -5  13  -1  150.08    2.90
   5  13   1  150.98    2.80
  -5  13   1  148.99    2.90
   5  13  -1  149.79    2.80
  -5  13  -2  102.39    2.10
  -5  13  -2  110.69    2.30
   5  13   2  105.39    2.30
   5  13  -2  107.09    2.20
   5  13  -2  111.29    2.40
  -5  13   2  103.29    2.30
  -5  13  -3   26.30    1.10
  -5  13  -3   28.00    1.20
   5  13   3   24.80    1.20
  -5  13   3   28.10    1.30
   5  13  -3   29.80    1.30
   5  13  -3   28.20    1.10
  -5  13  -4   21.30    1.00
   5  13   4   20.00    1.10
  -5  13  -4   21.50    1.20
   5  13  -4   21.50    1.00
  -5  13   4   19.70    1.20
   5  13  -4   21.10    1.30
  -5  13  -5   24.50    1.10
   5  13   5   23.80    1.10
  -5  13  -5   24.70    1.20
   5  13  -5   25.40    1.30
  -5  13   5   25.80    1.30
  -5  13  -6   96.89    2.20
   5  13   6   96.39    2.20
  -5  13  -6   94.29    2.10
  -5  13   6   93.69    2.20
   5  13  -6   92.59    2.30
  -5  13  -7    4.60    0.70
  -5  13  -7    3.30    0.70
   5  13   7    3.90    0.80
   5  13  -7    5.80    0.80
  -5  13   7    4.30    0.80
   5  13   8   32.60    1.30
  -5  13  -8   32.70    1.30
  -5  13   8   33.80    1.40
   5  13  -8   34.90    1.60
  -5  13  -9    2.30    0.70
   5  13   9    2.90    0.80
  -5  13   9    2.70    0.80
   5  13  -9    2.30    0.80
  -5  13 -10   68.79    2.00
   5  13  10   69.99    2.00
   5  13 -10   64.79    2.10
  -5  13  10   70.39    2.00
  -5  13 -11   35.50    1.60
   5  13  11   41.80    1.60
  -5  13  11   37.20    1.50
   5  13 -11   38.70    1.80
  -5  13 -12   53.49    2.00
   5  13  12   51.39    1.80
   5  13 -12   49.10    2.00
  -5  13  12   50.69    1.90
   5  13  13   24.50    1.50
  -5  14   0    1.70    0.70
   5  14   0    1.10    0.60
  -5  14  -1   14.80    1.10
   5  14   1   15.10    1.00
  -5  14   1    9.80    0.80
   5  14  -1   14.00    1.10
  -5  14  -2  109.99    2.40
   5  14   2  104.79    2.30
   5  14  -2  110.59    2.30
   5  14  -2  115.09    2.50
  -5  14   2  111.39    2.50
  -5  14  -3   48.70    1.60
   5  14   3   48.20    1.60
   5  14  -3   48.70    1.40
   5  14  -3   48.90    1.60
  -5  14   3   49.90    1.60
   5  14   4    7.80    0.80
  -5  14  -4    9.00    0.80
   5  14  -4    8.60    0.80
  -5  14   4    9.60    0.90
  -5  14  -5   15.00    1.40
  -5  14  -5   14.50    1.20
   5  14   5   14.10    1.00
  -5  14   5   14.20    1.00
   5  14  -5   12.80    1.00
   5  14   6   32.40    1.40
  -5  14  -6   30.10    1.70
  -5  14  -6   31.90    1.30
   5  14  -6   32.70    1.50
  -5  14   6   29.40    1.30
  -5  14  -7    7.30    1.00
   5  14   7    5.60    0.80
  -5  14  -7    6.30    0.80
  -5  14   7    5.20    0.80
   5  14  -7    7.10    0.90
  -5  14  -8   68.89    2.50
   5  14   8   64.89    2.00
   5  14  -8   67.39    2.10
  -5  14   8   67.59    2.00
   5  14   9   46.80    1.70
  -5  14   9   49.30    1.70
   5  14  -9   47.70    1.90
   5  14  10   46.30    1.70
   5  14 -10   43.30    1.90
  -5  14  10   43.90    1.70
   5  14  11   10.50    1.00
  -5  14  11   11.20    1.00
   5  14 -11   10.00    1.10
   5  14  12    4.60    0.90
   5  14 -12    5.40    1.20
  -5  14  12    5.50    0.90
  -5  15   0   46.60    1.60
   5  15   0   42.60    1.50
  -5  15  -1    1.90    0.70
   5  15   1    3.70    0.70
  -5  15   1    2.60    0.80
   5  15  -1    2.10    0.70
   5  15   2   36.40    1.40
  -5  15  -2   39.00    1.50
   5  15  -2   37.20    1.50
   5  15  -2   36.10    1.30
  -5  15   2   36.50    1.50
   5  15   3   13.30    1.00
  -5  15  -3   13.70    1.00
   5  15  -3   12.60    1.10
   5  15  -3   14.00    1.00
  -5  15   3   12.70    1.00
   5  15   4   37.10    1.50
  -5  15  -4   36.50    1.50
   5  15  -4   40.90    1.60
  -5  15   4   37.80    1.50
  -5  15  -5   -0.10    0.70
   5  15   5   -0.10    0.70
  -5  15   5    0.10    0.60
   5  15  -5    0.20    0.70
   5  15   6   17.60    1.30
  -5  15  -6   17.70    1.20
   5  15  -6   17.50    1.50
  -5  15   6   17.40    1.30
   5  15   7    6.80    0.90
  -5  15  -7    5.10    0.80
  -5  15   7    5.10    0.90
   5  15  -7    4.40    0.90
   5  15   8   91.79    2.40
  -5  15   8   89.19    2.30
   5  15  -8   91.59    2.50
   5  15   9   12.10    1.00
   5  15  -9   14.80    1.20
  -5  15   9   13.30    1.10
   5  15  10   11.80    1.10
   5  15 -10   11.10    1.20
  -5  15  10   11.20    1.10
   5  15  11   10.20    1.10
   5  15 -11   11.80    1.20
  -5  15  11   10.70    1.00
  -5  15  12   34.40    1.70
   5  16   0    1.90    0.70
  -5  16   0   -0.10    0.70
  -5  16  -1    8.10    0.90
   5  16   1    8.30    0.80
   5  16  -1    7.50    0.90
   5  16  -1    7.90    0.80
  -5  16   1    6.50    0.90
  -5  16  -2   16.90    1.30
   5  16   2   15.90    1.20
   5  16  -2   15.70    1.30
   5  16  -2   16.20    1.20
  -5  16   2   19.40    1.30
   5  16   3    9.70    0.90
  -5  16  -3    8.20    0.90
  -5  16   3    9.20    1.00
   5  16  -3    9.40    0.90
   5  16  -3    8.10    0.90
  -5  16  -4    9.00    0.90
   5  16   4    9.00    0.90
   5  16  -4   10.30    1.00
  -5  16   4    8.30    0.90
  -5  16  -5    6.40    0.90
   5  16   5    4.70    0.80
   5  16  -5    7.30    0.90
  -5  16   5    6.00    0.90
   5  16   6    6.40    0.80
  -5  16  -6    8.40    0.90
  -5  16   6    5.90    0.90
   5  16  -6    7.60    1.00
   5  16   7    6.40    0.90
   5  16  -7    6.90    1.00
  -5  16   7    6.50    0.90
   5  16   8    2.40    0.90
   5  16  -8    1.10    0.80
  -5  16   8    1.00    0.80
   5  16   9    4.80    0.90
   5  16  -9    5.10    1.00
  -5  16   9    5.00    0.90
   5  16 -10    9.70    1.40
  -5  16  10    9.80    1.00
   5  17   0   14.80    1.20
  -5  17   0   14.40    1.10
  -5  17  -1    4.10    0.90
   5  17   1    3.90    0.80
  -5  17   1    3.80    0.90
   5  17  -1    3.70    0.80
   5  17  -1    4.70    0.90
  -5  17  -2   26.10    1.50
   5  17   2   27.20    1.40
  -5  17   2   23.90    1.50
   5  17  -2   24.20    1.40
   5  17  -2   27.70    1.60
  -5  17  -3   12.40    1.10
   5  17   3   14.70    1.10
  -5  17   3   14.70    1.10
   5  17  -3   17.00    1.40
   5  17   4   33.20    1.60
  -5  17  -4   34.20    1.60
   5  17  -4   33.20    1.80
  -5  17   4   29.80    1.60
  -5  17  -5   11.10    1.00
   5  17   5   12.20    1.00
  -5  17   5   10.10    1.00
   5  17  -5   11.70    1.10
  -5  17  -6   13.20    1.10
   5  17   6   11.90    1.00
  -5  17   6   14.50    1.10
   5  17  -6   14.00    1.20
   5  17   7    7.60    1.00
   5  17  -7    5.80    1.00
  -5  17   7    5.00    0.90
   5  17   8    2.50    0.90
  -5  17   8    2.70    0.90
   5  17  -8    4.40    1.00
   5  18   0    5.20    0.90
  -5  18   0    5.10    1.00
   5  18   1   -0.50    0.80
  -5  18  -1    1.50    0.90
  -5  18   1   -1.50    0.80
   5  18  -1    1.00    0.80
   5  18  -1    0.00    0.80
   5  18   2   20.90    1.40
  -5  18  -2   20.30    1.50
   5  18  -2   19.50    1.50
  -5  18   2   20.20    1.50
   5  18  -2   21.50    1.40
   5  18   3   22.30    1.50
  -5  18  -3   26.80    1.60
  -5  18   3   26.60    1.60
   5  18  -3   23.30    1.60
  -5  18  -4    5.00    0.90
   5  18   4    4.60    0.90
  -5  18   4    6.00    1.00
   5  18  -4    5.40    1.00
   5  18   5    5.10    1.00
  -5  18  -5    5.30    0.90
   5  18  -5    4.90    1.00
  -5  18   5    6.00    1.00
   5  18   6    3.50    0.90
  -5  18   6    0.40    0.90
   5  18  -6    2.20    1.00
   5  18  -7    2.90    1.10
   5  19   0   30.10    1.60
   5  19   0   35.10    1.70
  -5  19   0   30.30    1.70
  -5  19  -1    4.60    1.00
   5  19   1    3.70    0.90
  -5  19   1    3.90    1.00
   5  19  -1    4.10    0.90
   5  19  -1    4.80    1.00
   5  19   2    4.40    0.90
  -5  19  -2    4.90    1.00
   5  19  -2    5.60    1.00
  -5  19   2    5.20    1.00
   5  19   3    0.00    0.90
  -5  19  -3    1.90    0.90
  -5  19   3   -0.90    0.90
   5  19  -3   -0.40    0.90
  -5  19  -4   19.90    1.50
   5  19   4   16.60    1.40
   5  19  -4   18.10    1.30
  -5  19  -5    2.80    0.90
   5  20   0   -0.50    0.80
   5  20   1    5.70    1.30
   5  20  -1    7.70    1.00
  -6   0   0   23.70    0.60
   6   0  -1  235.58    3.50
  -6   0  -1  232.88    3.60
  -6   0   1  236.28    3.60
   6   0  -2 1158.88   17.20
  -6   0   2 1157.38   17.20
  -6   0   2 1128.19   17.60
   6   0   2 1136.99   17.40
   6   0   3  368.36    5.50
  -6   0   3  360.86    5.30
  -6   0   3  358.06    5.50
   6   0  -3  362.26    5.40
  -6   0   4   18.60    0.40
   6   0  -4   20.30    0.60
   6   0   4   19.70    0.70
  -6   0   4   18.40    0.60
  -6   0   5   83.09    1.30
   6   0  -5   86.79    1.60
   6   0   5   86.29    1.60
  -6   0   5   86.79    1.60
   6   0   6  440.46    6.60
  -6   0   6  424.36    6.40
  -6   0   6  439.46    6.60
  -6   0   7  188.18    2.80
   6   0   7  181.18    3.10
  -6   0   7  189.88    3.10
  -6   0   8  490.25    7.40
   6   0   8  476.85    7.40
   6   0   9  124.39    2.30
  -6   0   9  127.99    2.30
  -6   0  10  115.29    2.20
   6   0  10  114.69    2.20
   6   0  11  268.27    4.40
  -6   0  11  255.37    4.40
  -6   0  12   62.49    1.60
   6   0  12   65.69    1.70
  -6   0  13    0.00    0.60
   6   0  13    1.20    0.60
  -6   0  14    6.80    0.80
   6   0  14    7.20    0.80
  -6   0  15    4.00    0.80
   6   0  15    3.10    0.80
   6   0  16    0.20    0.80
  -6   0  16    0.30    0.70
   6   0  17    4.80    0.90
  -6   0  17    5.10    0.90
  -6   1   0 1578.14   23.80
  -6   1   0 1587.94   23.90
  -6  -1   0 1560.54   23.60
   6  -1  -1 1332.07   19.90
  -6   1  -1 1371.86   20.60
  -6  -1   1 1350.66   20.40
   6   1  -1 1336.87   20.40
  -6   1   1 1362.96   20.60
  -6  -1  -1 1342.97   20.40
  -6   1   1 1392.46   20.60
  -6  -1   2   34.60    0.80
   6   1   2   33.70    0.80
   6  -1  -2   34.40    0.70
  -6   1   2   35.00    0.70
   6  -1   2   36.30    0.80
  -6   1   2   33.10    0.80
   6   1  -2   33.40    0.70
   6  -1  -3  134.39    2.10
   6   1   3  126.89    2.10
  -6  -1   3  131.79    2.20
   6  -1   3  132.49    2.20
   6   1  -3  130.19    2.10
  -6   1   3  131.79    2.10
   6   1   4    5.90    0.40
  -6  -1   4    6.10    0.50
  -6   1   4    5.70    0.40
   6  -1   4    4.80    0.40
   6   1  -4    6.80    0.50
  -6   1   4    6.20    0.40
  -6  -1   5   14.20    0.60
   6   1   5   14.70    0.60
   6   1  -5   13.80    0.60
  -6   1   5   12.80    0.60
   6  -1   5   12.50    0.60
  -6   1   5   13.10    0.40
   6   1   6   18.10    0.70
  -6  -1   6   20.00    0.70
   6  -1   6   18.60    0.70
  -6   1   6   18.90    0.50
   6   1  -6   19.00    0.80
  -6   1   6   18.60    0.70
   6   1   7  247.98    4.10
  -6  -1   7  259.67    4.10
  -6   1   7  258.37    4.10
  -6   1   7  259.67    3.90
   6   1  -7  254.47    4.10
   6  -1   7  256.37    4.10
  -6  -1   8  798.72   11.80
   6   1   8  789.82   11.80
   6  -1   8  787.92   11.80
  -6   1   8  776.42   11.80
   6   1   9   43.40    1.20
  -6  -1   9   42.30    1.20
   6  -1   9   43.00    1.20
  -6   1   9   42.00    1.20
   6   1  10   67.19    1.60
  -6  -1  10   63.89    1.50
   6  -1  10   65.09    1.60
  -6   1  10   62.99    1.50
  -6  -1  11  561.94    8.70
   6   1  11  544.85    8.60
  -6   1  11  555.84    8.60
   6  -1  11  567.24    8.70
   6   1  12    0.10    0.60
  -6  -1  12    0.40    0.60
   6  -1  12    1.00    0.60
  -6   1  12    0.30    0.60
  -6  -1  13  167.88    3.20
   6   1  13  172.98    3.20
  -6   1  13  163.98    3.20
   6  -1  13  164.38    3.10
  -6  -1  14   20.30    1.20
   6   1  14   22.70    1.30
   6  -1  14   20.40    1.30
  -6   1  14   22.30    1.20
   6   1  15   22.20    1.30
  -6  -1  15   19.10    1.30
   6  -1  15   19.40    1.30
  -6   1  15   22.30    1.30
   6   1  16   27.90    1.40
  -6  -1  16   28.00    1.40
  -6   1  16   27.00    1.40
   6  -1  16   29.60    1.50
  -6  -1  17    3.90    0.80
   6   1  17    3.50    0.90
   6  -1  17    2.70    0.90
  -6   1  17    2.50    0.80
  -6   2   0    1.00    0.30
  -6  -2   0    1.60    0.30
  -6   2   0    1.50    0.30
  -6   2  -1  358.16    5.30
  -6  -2   1  350.36    5.30
  -6   2  -1  349.77    5.40
  -6   2   1  350.56    5.30
  -6  -2  -1  360.66    5.30
  -6   2   1  358.66    5.30
   6   2   2   61.59    1.10
  -6   2  -2   59.09    1.20
  -6  -2   2   62.79    1.10
  -6   2   2   62.59    1.20
   6   2  -2   61.99    1.20
   6  -2   2   61.39    1.20
  -6   2   2   63.59    1.10
  -6  -2   3   96.29    1.70
   6   2   3   95.69    1.70
  -6   2   3   98.79    1.60
   6  -2   3   98.29    1.70
  -6   2   3   96.09    1.70
   6   2  -3   99.59    1.70
  -6  -2   4   41.90    0.90
   6   2   4   42.60    0.90
   6  -2   4   44.10    1.00
  -6   2   4   41.90    0.90
  -6   2   4   43.50    0.90
   6   2  -4   44.30    1.00
  -6  -2   5  126.69    2.20
   6   2   5  127.79    2.20
   6  -2   5  129.79    2.20
  -6   2   5  129.09    2.20
   6   2  -5  125.09    2.20
  -6   2   5  127.39    2.00
  -6  -2   6   56.19    1.20
   6   2   6   58.29    1.20
  -6   2   6   55.59    1.20
  -6   2   6   56.49    1.10
   6   2  -6   57.19    1.30
   6  -2   6   58.29    1.20
   6   2   7   36.30    1.00
  -6  -2   7   36.10    1.00
  -6   2   7   37.60    0.80
   6  -2   7   37.30    1.00
  -6   2   7   36.60    1.00
   6   2  -7   37.60    1.10
  -6  -2   8   79.49    1.60
   6   2   8   79.79    1.60
   6  -2   8   76.79    1.60
  -6   2   8   80.09    1.40
   6   2  -8   76.19    1.70
   6   2   9   97.49    1.90
  -6  -2   9  101.39    2.00
   6   2  -9  104.49    2.10
   6  -2   9  101.69    2.00
  -6   2   9  104.29    2.00
   6   2  10   91.39    1.90
  -6  -2  10   91.29    1.90
   6  -2  10   88.39    1.90
  -6   2  10   88.09    1.90
   6   2  11  257.67    4.30
  -6  -2  11  254.17    4.30
   6  -2  11  262.57    4.40
  -6   2  11  256.87    4.30
  -6  -2  12   11.50    0.80
   6   2  12   10.80    0.80
  -6   2  12    9.00    0.70
   6  -2  12    9.90    0.80
   6   2  13    6.50    0.70
   6   2  13    7.20    0.80
  -6  -2  13    6.00    0.70
   6  -2  13    7.20    0.80
  -6   2  13    7.00    0.80
  -6  -2  14   35.80    1.40
   6   2  14   34.50    1.40
  -6   2  14   34.20    1.30
   6  -2  14   32.60    1.40
   6   2  15    4.10    0.80
  -6  -2  15    5.00    0.70
  -6   2  15    4.40    0.70
   6  -2  15    4.20    0.70
  -6  -2  16   10.10    1.00
   6   2  16    8.50    0.90
   6  -2  16    7.30    0.90
  -6   2  16    9.90    1.00
   6   2  17    7.70    1.00
  -6  -2  17    6.90    0.90
  -6   2  17    7.50    0.90
   6  -2  17    8.00    1.00
  -6  -3   0 1018.80   15.10
  -6   3   0 1005.30   15.40
  -6   3   0  987.80   17.10
  -6   3  -1  369.06    5.50
  -6  -3   1  369.46    5.50
  -6   3  -1  354.36    5.50
  -6  -3  -1  373.16    5.50
  -6   3   1  362.76    5.50
  -6   3   1  363.86    5.50
   6   3   2   29.40    0.70
  -6   3  -2   30.60    0.80
  -6  -3   2   29.90    0.70
  -6   3   2   29.90    0.70
  -6   3   2   30.60    0.70
   6  -3   2   30.50    0.80
   6   3  -2   30.20    0.80
  -6  -3   3   83.99    1.50
   6   3   3   81.49    1.40
  -6   3  -3   81.39    1.50
   6   3  -3   83.79    1.50
   6   3  -3   83.59    1.30
   6  -3   3   83.79    1.50
  -6   3   3   82.39    1.50
  -6   3   3   86.49    1.50
   6   3   4   14.00    0.50
  -6  -3   4   14.10    0.60
   6   3  -4   14.80    0.70
   6  -3   4   13.80    0.60
   6   3  -4   13.90    0.30
  -6   3   4   14.50    0.50
  -6   3   4   13.80    0.60
   6   3   5  371.66    5.60
  -6  -3   5  361.96    5.60
   6   3  -5  367.56    5.70
   6  -3   5  376.66    5.60
  -6   3   5  362.56    5.60
  -6   3   5  366.36    5.50
   6   3   6  280.57    4.30
  -6  -3   6  280.87    4.30
   6   3  -6  272.57    4.40
  -6   3   6  277.77    4.20
   6  -3   6  282.77    4.40
  -6   3   6  265.07    4.30
   6   3   7  555.24    8.50
  -6  -3   7  576.94    8.60
   6  -3   7  558.74    8.60
  -6   3   7  577.44    8.40
   6   3  -7  565.44    8.70
  -6   3   7  569.74    8.60
   6   3   8   88.59    1.70
  -6  -3   8   88.09    1.70
  -6   3   8   85.69    1.50
  -6   3   8   83.69    1.70
   6   3  -8   85.19    1.80
   6  -3   8   88.89    1.80
  -6  -3   9   24.40    0.90
   6   3   9   23.10    0.90
   6  -3   9   22.20    0.90
  -6   3   9   24.40    1.00
  -6  -3  10   10.50    0.70
   6   3  10    9.30    0.70
  -6   3  10   10.90    0.90
   6   3 -10    8.00    0.70
   6  -3  10    8.60    0.60
   6   3  11   10.70    0.80
  -6  -3  11   11.80    0.90
   6  -3  11   11.40    0.80
  -6   3  11   11.90    0.80
  -6  -3  12  110.79    2.30
   6   3  12  117.09    2.40
   6   3  12  116.99    2.30
  -6   3  12  114.89    2.40
   6  -3  12  117.69    2.40
  -6  -3  13   65.49    1.80
   6   3  13   66.29    1.80
   6   3  13   63.99    1.70
  -6   3  13   64.69    1.80
   6  -3  13   67.09    1.80
  -6  -3  14    6.40    0.80
   6   3  14    6.50    0.80
   6  -3  14    7.50    0.90
  -6   3  14    4.40    0.70
  -6  -3  15   28.10    1.40
   6   3  15   29.00    1.40
  -6   3  15   29.10    1.40
   6  -3  15   27.60    1.40
   6   3  16    1.50    0.70
  -6  -3  16    1.30    0.80
  -6   3  16    1.10    0.70
   6  -3  16    2.20    0.80
   6   3  17   97.49    2.50
  -6  -3  17   92.79    2.50
  -6   3  17  100.49    2.50
   6  -3  17   98.19    2.70
  -6   4   0    4.30    0.40
   6   4   0    4.60    0.30
  -6  -4   0    4.90    0.30
  -6   4   0    4.30    0.20
  -6   4   0    4.00    0.30
  -6   4  -1   10.20    0.30
  -6   4  -1    9.20    0.50
  -6   4  -1   10.50    0.50
  -6  -4   1   10.00    0.40
   6   4  -1   10.90    0.40
  -6   4   1   10.20    0.60
  -6   4   1    9.90    0.50
  -6  -4   2   95.99    1.60
  -6   4  -2   95.79    1.70
   6   4   2   96.09    1.60
  -6   4  -2   94.89    1.50
   6  -4   2   98.29    1.70
   6   4  -2   94.39    1.60
   6   4  -2   94.99    1.70
  -6   4   2   98.49    1.70
  -6   4   2   93.29    1.70
   6   4   3    3.70    0.30
  -6   4  -3    3.20    0.40
  -6   4  -3    4.20    0.30
  -6  -4   3    3.90    0.30
  -6   4   3    4.20    0.40
   6   4  -3    3.70    0.40
  -6   4   3    3.30    0.40
   6  -4   3    3.70    0.40
   6   4  -3    3.60    0.20
   6   4   4   49.10    1.00
  -6  -4   4   49.10    1.00
  -6   4  -4   46.20    1.10
  -6   4   4   48.40    1.00
   6   4  -4   48.60    1.10
  -6   4   4   46.10    1.00
   6   4  -4   46.70    0.80
   6  -4   4   48.10    1.00
  -6   4  -5    4.50    0.40
  -6  -4   5    3.10    0.30
   6   4   5    4.00    0.40
  -6   4   5    3.90    0.40
   6   4  -5    3.90    0.50
  -6   4   5    3.90    0.40
   6  -4   5    4.50    0.40
   6   4   6  132.29    2.20
  -6  -4   6  125.59    2.20
  -6   4   6  130.79    2.30
  -6   4   6  133.59    2.20
   6   4  -6  129.39    2.40
   6  -4   6  130.49    2.30
   6   4   7   15.70    0.70
  -6  -4   7   15.80    0.70
  -6   4   7   15.50    0.60
   6  -4   7   15.70    0.80
   6   4  -7   16.20    0.90
  -6   4   7   15.60    0.70
  -6  -4   8    8.20    0.60
   6   4   8    8.80    0.60
   6   4  -8    7.30    0.60
  -6   4   8    7.70    0.50
   6  -4   8    7.60    0.60
  -6   4   8    8.40    0.60
   6   4   9   94.49    1.90
   6   4   9   96.19    1.90
  -6  -4   9   94.69    1.90
  -6   4   9   96.79    1.90
   6   4  -9   98.69    2.10
   6  -4   9   94.39    1.90
  -6   4   9   93.19    1.70
   6   4  10   46.20    1.30
  -6  -4  10   45.80    1.30
   6   4  10   44.60    1.30
  -6   4  10   46.30    1.30
   6   4 -10   45.10    1.50
   6  -4  10   45.00    1.30
   6   4  11    7.70    0.70
  -6  -4  11    5.90    0.60
   6   4  11    6.10    0.60
   6  -4  11    9.00    0.70
   6   4 -11    7.30    0.80
  -6   4  11    6.80    0.70
  -6  -4  12   81.69    1.90
   6   4  12   81.29    1.90
   6   4  12   82.59    1.90
   6  -4  12   81.99    1.90
  -6   4  12   80.39    1.90
   6   4  13   36.90    1.30
  -6  -4  13   37.30    1.40
   6   4  13   38.20    1.40
   6  -4  13   36.70    1.40
  -6   4  13   39.60    1.40
   6   4  14    5.50    0.70
  -6  -4  14    6.40    0.80
  -6   4  14    5.90    0.80
   6  -4  14    6.00    0.80
   6   4  15   10.40    0.90
  -6  -4  15    8.90    0.90
  -6   4  15    8.50    0.90
   6  -4  15    9.10    0.90
  -6  -4  16   -0.40    0.70
   6   4  16    0.20    0.70
  -6   4  16    0.70    0.80
   6  -4  16    0.70    0.70
   6   4  17   18.60    1.40
  -6  -4  17   18.70    1.80
  -6   4  17   20.30    1.50
  -6   5   0   18.00    0.60
  -6  -5   0   18.70    0.50
  -6   5   0   19.00    0.50
   6   5   0   17.40    0.60
  -6   5   0   17.60    0.70
  -6   5  -1  194.78    3.20
   6   5   1  196.08    3.00
   6   5   1  191.48    3.10
  -6  -5   1  197.38    3.00
  -6   5  -1  193.58    3.00
   6   5  -1  194.58    3.00
  -6   5   1  195.68    3.10
  -6   5   1  195.28    3.10
  -6   5  -2  464.35    6.80
  -6  -5   2  462.15    6.80
   6   5   2  456.45    7.00
  -6   5  -2  454.25    7.00
   6   5   2  469.05    6.90
   6  -5   2  466.25    6.90
   6   5  -2  458.95    7.00
  -6   5   2  450.45    7.00
   6   5  -2  473.65    9.30
  -6   5   2  458.45    6.90
  -6  -5   3  555.34    8.20
  -6   5  -3  562.14    8.30
   6   5   3  567.24    8.30
   6   5   3  533.75    8.30
  -6   5  -3  558.74    8.20
   6   5  -3  554.74    8.10
   6  -5   3  546.45    8.20
  -6   5   3  558.34    8.20
  -6   5   3  549.35    8.30
   6   5  -3  544.55    8.40
   6   5   4   33.10    0.70
  -6   5  -4   31.00    0.90
  -6  -5   4   32.80    0.80
  -6   5  -4   32.50    0.80
   6   5   4   30.30    0.90
  -6   5   4   31.50    0.80
  -6   5   4   31.70    0.80
   6   5  -4   33.30    1.00
   6  -5   4   32.60    0.80
   6   5  -4   32.60    0.60
   6   5   5  200.28    3.40
  -6   5  -5  204.18    3.40
  -6   5  -5  206.38    3.30
  -6  -5   5  209.28    3.30
   6   5   5  210.58    3.30
   6   5  -5  205.28    3.40
  -6   5   5  210.78    3.30
  -6   5   5  204.78    3.30
   6  -5   5  205.58    3.30
   6   5  -5  202.58    3.10
  -6   5  -6   79.09    1.60
   6   5   6   82.59    1.70
   6   5   6   81.69    1.50
  -6  -5   6   80.59    1.50
  -6   5   6   80.39    1.50
   6  -5   6   78.69    1.60
  -6   5   6   78.49    1.50
   6   5  -6   80.39    1.70
  -6  -5   7  362.26    5.80
   6   5   7  376.26    5.90
   6   5   7  366.46    5.70
  -6   5   7  371.26    5.70
   6   5  -7  368.46    5.90
   6  -5   7  379.56    5.80
  -6   5   7  380.86    5.80
   6   5   8   40.40    1.10
  -6  -5   8   40.90    1.10
   6   5   8   40.90    1.20
  -6   5   8   40.40    1.10
  -6   5   8   41.30    1.00
   6   5  -8   41.40    1.20
   6  -5   8   41.40    1.10
   6   5   9   18.50    0.90
  -6  -5   9   20.20    0.90
   6   5   9   18.70    0.80
  -6   5   9   18.90    0.90
   6  -5   9   18.30    0.90
  -6   5   9   19.70    0.70
   6   5  -9   17.00    1.00
  -6  -5  10  122.19    2.30
   6   5  10  120.39    2.30
   6   5  10  118.29    2.30
   6  -5  10  119.79    2.30
  -6   5  10  118.59    2.30
   6   5 -10  119.59    2.50
   6   5  11   57.29    1.50
   6   5  11   58.69    1.60
  -6  -5  11   58.89    1.50
  -6   5  11   59.29    1.50
   6  -5  11   56.39    1.50
   6   5 -11   57.99    1.70
   6   5  12  126.09    2.50
   6   5  12  127.39    2.60
  -6  -5  12  128.19    2.50
   6   5 -12  127.59    2.80
   6  -5  12  125.49    2.60
  -6   5  12  126.29    2.60
   6   5  13    7.00    0.70
  -6  -5  13    7.50    0.80
   6   5  13    7.60    0.70
  -6   5  13    7.70    0.80
   6  -5  13    6.40    0.80
   6   5  14    6.80    0.80
   6   5  14    7.30    0.80
  -6  -5  14    5.10    0.80
   6  -5  14    5.90    0.80
  -6   5  14    5.80    0.80
   6   5  15   32.40    1.40
  -6  -5  15   33.80    1.50
  -6   5  15   34.50    1.50
   6  -5  15   32.40    1.50
   6   5  16    1.10    0.70
  -6  -5  16    0.80    0.70
   6  -5  16    1.90    0.80
  -6   5  16    1.90    0.80
   6   5  17   28.10    1.50
  -6   5  17   31.80    2.50
   6   6   0   52.29    1.10
  -6   6   0   51.39    1.00
  -6  -6   0   54.69    0.90
   6   6   1  498.05    7.40
  -6   6  -1  493.35    7.40
  -6   6  -1  501.85    7.60
   6   6   1  502.45    7.50
  -6  -6   1  497.85    7.40
   6   6  -1  483.85    7.50
   6  -6   1  504.15    7.50
  -6   6   1  506.75    7.50
  -6   6   1  516.85    7.60
  -6   6  -2   62.79    1.10
   6   6   2   61.89    1.10
   6   6   2   61.79    1.30
  -6   6  -2   62.89    1.30
  -6  -6   2   61.19    1.10
   6   6  -2   61.39    1.20
  -6   6   2   62.29    1.20
   6  -6   2   62.39    1.20
  -6   6   2   63.89    1.30
   6   6   3   87.29    1.50
   6   6   3   91.19    1.70
  -6   6  -3   89.79    1.70
  -6  -6   3   88.49    1.50
  -6   6  -3   88.59    1.60
  -6   6   3   87.99    1.70
   6   6  -3   88.79    1.70
   6   6  -3   88.69    1.50
   6  -6   3   90.69    1.60
  -6   6   3   87.99    1.60
  -6   6  -4    6.80    0.50
   6   6   4    7.40    0.40
  -6   6  -4    7.60    0.60
   6   6   4    7.50    0.50
  -6  -6   4    7.40    0.50
  -6   6   4    6.60    0.50
   6   6  -4    7.30    0.40
   6  -6   4    6.40    0.50
  -6   6   4    7.20    0.60
  -6   6  -5   20.40    0.70
   6   6   5   19.50    0.80
   6   6   5   21.30    0.60
  -6   6  -5   19.20    0.80
  -6  -6   5   20.50    0.70
  -6   6   5   20.60    0.70
   6   6  -5   20.50    0.90
   6   6  -5   22.10    0.50
  -6   6   5   20.90    0.70
   6  -6   5   21.60    0.70
   6   6   6   14.30    0.60
  -6   6  -6   14.80    0.70
  -6  -6   6   12.80    0.60
  -6   6  -6   12.30    0.70
   6   6   6   14.60    0.80
   6  -6   6   14.00    0.70
  -6   6   6   12.90    0.70
  -6   6   6   13.40    0.70
   6   6  -6   14.40    0.80
   6   6   7   12.10    0.70
   6   6   7   11.90    0.60
  -6  -6   7   11.90    0.60
   6  -6   7   13.60    0.70
  -6   6   7   11.20    0.70
  -6   6   7   14.50    0.70
   6   6  -7   11.60    0.90
   6   6   8    2.90    0.50
   6   6   8    3.60    0.40
  -6  -6   8    2.80    0.50
   6   6  -8    2.90    0.60
  -6   6   8    2.90    0.40
   6  -6   8    3.40    0.50
  -6   6   8    2.80    0.50
  -6  -6   9   24.10    0.90
   6   6   9   22.20    0.90
   6   6   9   24.00    1.00
  -6   6   9   24.60    0.90
   6  -6   9   25.60    1.00
   6   6  -9   24.70    1.20
  -6   6   9   25.00    1.00
  -6  -6  10   34.20    1.10
   6   6  10   36.10    1.10
   6   6  10   35.70    1.20
   6  -6  10   35.20    1.20
   6   6 -10   37.20    1.40
  -6   6  10   35.00    1.20
   6   6  11   11.60    0.90
  -6  -6  11   12.00    0.90
   6   6  11   13.10    0.90
  -6   6  11   12.40    0.80
   6   6 -11   10.50    0.90
   6  -6  11   12.70    0.90
   6   6  12   63.99    1.70
  -6  -6  12   68.69    1.70
   6   6  12   66.69    1.60
  -6   6  12   65.39    1.70
   6   6 -12   63.19    1.90
   6  -6  12   67.69    1.70
  -6  -6  13   11.50    0.90
   6   6  13   12.60    0.90
   6   6  13   11.00    0.90
   6  -6  13   11.70    0.90
  -6   6  13   12.70    0.90
   6   6  14    5.60    0.80
  -6  -6  14    6.10    0.80
   6   6  14    7.30    0.80
   6  -6  14    6.20    0.80
  -6   6  14    5.50    0.80
  -6  -6  15    2.20    0.80
   6   6  15    1.90    0.70
  -6   6  15    2.90    0.80
   6  -6  15    1.50    0.70
   6   6  16   41.10    1.60
  -6  -6  16   39.20    1.70
   6  -6  16   39.00    1.60
  -6   6  16   35.90    1.60
   6   6  17   12.90    1.10
  -6   7   0 1094.39   17.20
  -6  -7   0 1141.19   16.60
   6   7   0 1107.69   17.10
  -6   7   0 1128.49   16.60
  -6   7  -1  138.79    2.40
   6   7   1  136.29    2.10
  -6   7  -1  136.29    2.20
   6   7   1  137.69    2.40
  -6  -7   1  139.39    2.10
  -6   7   1  133.29    2.40
  -6   7   1  138.99    2.20
   6   7  -1  138.89    2.30
   6  -7   1  138.79    2.30
   6   7   2   20.30    0.80
   6   7   2   20.80    0.50
  -6  -7   2   22.00    0.50
  -6   7  -2   20.40    0.60
  -6   7  -2   21.70    0.80
   6   7  -2   21.90    0.60
  -6   7   2   20.30    0.80
   6  -7   2   20.90    0.60
  -6   7   2   21.40    0.70
  -6   7  -3    4.80    0.40
   6   7   3    4.10    0.30
  -6  -7   3    5.10    0.30
   6   7   3    3.30    0.40
  -6   7  -3    4.40    0.50
  -6   7   3    3.10    0.40
   6   7  -3    5.00    0.40
   6  -7   3    4.70    0.40
   6   7  -3    4.10    0.50
  -6   7   3    4.80    0.40
  -6   7  -4    9.80    0.60
  -6   7  -4    9.90    0.70
   6   7   4   10.10    0.70
   6   7   4    9.60    0.40
  -6  -7   4    8.70    0.50
  -6   7   4    9.90    0.50
  -6   7   4    8.40    0.60
   6   7  -4   10.10    0.80
   6  -7   4    9.60    0.60
   6   7  -4   10.10    0.50
  -6   7  -5   24.40    0.90
   6   7   5   25.60    0.70
  -6   7  -5   24.90    0.80
   6   7   5   24.50    0.90
  -6  -7   5   24.70    0.70
   6   7  -5   25.40    0.60
  -6   7   5   24.00    0.80
   6   7  -5   26.30    1.00
  -6   7   5   25.40    0.80
   6  -7   5   24.40    0.80
  -6   7  -6   15.80    0.80
  -6  -7   6   16.80    0.70
   6   7   6   17.20    0.80
  -6   7  -6   17.20    0.80
   6   7   6   16.90    0.60
  -6   7   6   16.50    0.70
   6  -7   6   16.70    0.70
  -6   7   6   16.90    0.80
   6   7  -6   18.10    0.90
  -6   7  -7   -0.30    0.40
  -6   7  -7    0.20    0.40
   6   7   7   -0.10    0.40
   6   7   7   -0.10    0.30
  -6  -7   7    0.00    0.40
   6  -7   7    0.30    0.40
   6   7  -7    0.60    0.50
  -6   7   7   -0.10    0.40
  -6   7   7    0.20    0.40
   6   7   8   17.90    0.80
   6   7   8   17.50    0.90
  -6  -7   8   17.60    0.80
   6  -7   8   16.70    0.80
  -6   7   8   17.00    0.80
   6   7  -8   19.40    1.10
  -6   7   8   18.10    0.80
   6   7   9   74.89    1.60
   6   7   9   77.19    1.80
  -6  -7   9   75.59    1.60
   6  -7   9   75.19    1.70
  -6   7   9   77.19    1.70
   6   7  -9   75.39    1.90
  -6   7   9   74.59    1.60
   6   7  10   32.00    1.00
   6   7  10   32.00    1.20
  -6  -7  10   33.50    1.10
  -6   7  10   31.70    1.10
   6   7 -10   32.70    1.40
  -6   7  10   33.50    1.10
   6  -7  10   33.60    1.10
   6   7  11    3.10    0.60
   6   7  11    3.80    0.60
  -6  -7  11    4.40    0.60
  -6   7  11    4.20    0.60
   6  -7  11    3.70    0.60
   6   7 -11    3.90    0.80
   6   7  12   72.69    1.80
  -6  -7  12   69.49    1.70
   6   7  12   68.89    1.70
   6   7 -12   69.39    2.00
  -6   7  12   68.79    1.80
   6  -7  12   68.39    1.80
   6   7  13  109.69    2.30
   6   7  13  103.99    2.40
  -6  -7  13  111.59    2.40
   6   7 -13  109.49    2.70
   6  -7  13  103.59    2.30
  -6   7  13  108.19    2.40
  -6  -7  14    2.00    0.70
   6   7  14    1.90    0.70
   6   7  14    1.80    0.60
  -6   7  14    2.60    0.70
   6  -7  14    2.50    0.70
  -6  -7  15   35.10    1.50
   6   7  15   31.80    1.40
  -6   7  15   31.40    1.40
   6  -7  15   31.40    1.50
  -6  -7  16   11.80    1.00
   6   7  16   12.10    1.00
  -6   7  16   14.50    1.10
   6  -7  16   11.70    1.00
   6   7  17   19.50    1.40
  -6   8   0    0.10    0.30
   6   8   0    0.40    0.20
   6   8   0    0.60    0.30
  -6   8   0    0.30    0.40
   6   8   1   52.49    1.20
  -6  -8   1   53.39    0.90
  -6   8  -1   51.39    1.10
   6   8   1   51.49    0.90
  -6   8  -1   51.49    1.20
  -6   8   1   52.99    1.30
  -6   8   1   52.49    1.00
   6  -8   1   51.59    1.00
   6   8  -1   51.09    1.10
  -6  -8   2   68.29    1.20
   6   8   2   66.29    1.10
  -6   8  -2   68.59    1.50
  -6   8  -2   66.49    1.30
   6   8   2   67.99    1.50
  -6   8   2   69.99    1.50
   6   8  -2   70.89    1.30
  -6   8   2   67.49    1.30
   6  -8   2   67.59    1.30
  -6   8  -3   63.09    1.30
  -6  -8   3   64.39    1.20
   6   8   3   62.49    1.10
   6   8   3   62.69    1.40
  -6   8  -3   64.59    1.50
   6  -8   3   64.99    1.20
  -6   8   3   64.39    1.40
   6   8  -3   61.29    1.40
  -6   8   3   63.59    1.20
   6   8  -3   65.09    1.20
   6   8   4   12.60    0.40
  -6   8  -4   11.10    0.70
   6   8   4   11.60    0.70
  -6   8  -4   13.20    0.80
  -6  -8   4   11.80    0.50
  -6   8   4   11.40    0.70
   6   8  -4   11.90    0.80
   6   8  -4   12.20    0.50
  -6   8   4   12.20    0.60
   6  -8   4   11.70    0.60
  -6   8  -5    2.40    0.50
   6   8   5    2.30    0.40
  -6  -8   5    2.90    0.30
   6   8   5    3.70    0.30
  -6   8  -5    2.60    0.40
   6   8  -5    2.80    0.50
   6   8  -5    3.70    0.30
  -6   8   5    3.50    0.50
   6  -8   5    2.90    0.40
  -6   8   5    2.80    0.40
  -6  -8   6    7.10    0.60
  -6   8  -6    6.70    0.50
   6   8   6    5.50    0.50
  -6   8  -6    6.30    0.60
   6   8   6    7.30    0.50
  -6   8   6    6.70    0.60
   6  -8   6    7.40    0.50
   6   8  -6    6.90    0.70
  -6   8   6    6.90    0.50
  -6  -8   7    0.30    0.40
  -6   8  -7    0.40    0.50
  -6   8  -7    0.20    0.50
   6   8   7    0.20    0.50
   6   8   7    0.60    0.30
  -6   8   7    0.20    0.40
   6  -8   7    0.10    0.40
   6   8  -7    0.80    0.50
  -6   8   7    0.30    0.40
   6   8   8   25.90    0.80
  -6  -8   8   25.40    0.90
   6   8   8   24.90    1.00
  -6   8  -8   27.00    1.00
  -6   8  -8   25.70    1.10
  -6   8   8   26.10    1.00
   6  -8   8   25.70    1.00
   6   8  -8   24.40    1.10
  -6   8   8   24.80    0.90
   6   8   9   76.09    1.80
  -6  -8   9   74.59    1.60
   6   8   9   74.49    1.60
   6   8  -9   72.29    1.90
   6  -8   9   75.49    1.70
  -6   8   9   75.89    1.70
  -6   8   9   74.79    1.60
   6   8  10   10.00    0.80
   6   8  10   10.70    0.80
  -6  -8  10   11.80    0.80
   6  -8  10   12.20    0.90
   6   8 -10   12.60    0.90
  -6   8  10   11.70    0.90
  -6   8  10   11.40    0.80
   6   8  11   18.50    1.10
  -6  -8  11   21.20    1.00
   6   8  11   18.50    0.90
   6  -8  11   19.10    1.00
   6   8 -11   19.40    1.30
  -6   8  11   18.50    1.10
   6   8  12   10.70    0.80
   6   8  12   11.80    0.90
  -6  -8  12   11.50    0.80
  -6   8  12   11.30    0.80
   6  -8  12   10.10    0.80
   6   8 -12   11.10    1.00
  -6  -8  13   39.90    1.40
   6   8  13   40.90    1.50
   6   8  13   40.40    1.40
   6   8 -13   41.80    1.80
  -6   8  13   41.20    1.40
   6  -8  13   39.20    1.50
  -6  -8  14   25.80    1.30
   6   8  14   25.50    1.40
  -6   8  14   26.30    1.30
   6  -8  14   25.90    1.30
   6   8 -14   23.80    1.70
  -6  -8  15    0.60    0.70
   6  -8  15    0.70    0.70
  -6   8  15    1.20    0.70
  -6  -8  16   16.20    1.10
  -6   8  16   15.00    1.10
   6  -8  16   17.20    1.40
   6  -9   0    9.80    0.50
   6   9   0   10.60    0.70
  -6   9   0   10.60    0.80
  -6   9  -1   23.50    0.70
   6   9   1   22.80    0.80
  -6   9  -1   23.10    0.90
   6   9  -1   22.80    0.80
   6  -9   1   23.60    0.70
  -6   9   1   24.00    0.70
  -6   9   1   24.50    0.90
  -6   9  -2   25.30    0.80
   6   9   2   25.60    0.90
  -6   9  -2   24.80    1.00
  -6   9   2   26.90    0.90
   6  -9   2   24.90    0.70
   6   9  -2   26.10    0.80
  -6   9   2   25.70    0.70
  -6   9  -3   72.39    1.40
   6   9   3   67.99    1.50
  -6   9  -3   71.59    1.60
   6   9  -3   70.59    1.60
   6  -9   3   72.49    1.40
  -6   9   3   71.99    1.30
  -6   9   3   72.29    1.60
   6   9  -3   73.29    1.40
  -6   9  -4   14.80    0.90
   6   9   4   15.10    0.90
  -6   9  -4   15.60    0.80
   6   9  -4   15.80    0.60
  -6   9   4   15.10    0.90
  -6   9   4   15.40    0.60
   6   9  -4   15.10    0.90
   6  -9   4   15.20    0.60
  -6   9  -5   59.19    1.50
  -6   9  -5   61.39    1.40
  -6  -9   5   59.89    1.30
   6   9   5   59.29    1.40
   6   9  -5   58.79    1.50
  -6   9   5   60.29    1.30
  -6   9   5   59.69    1.50
   6  -9   5   58.79    1.30
  -6   9  -6   50.19    1.40
   6   9   6   47.20    1.40
  -6   9  -6   48.30    1.30
  -6  -9   6   49.40    1.10
  -6   9   6   48.90    1.20
   6   9  -6   51.09    1.50
  -6   9   6   49.99    1.30
   6  -9   6   50.99    1.20
  -6  -9   7    1.10    0.40
  -6   9  -7    1.40    0.50
  -6   9  -7    0.60    0.50
   6   9   7    0.80    0.50
  -6   9   7    0.70    0.40
  -6   9   7    0.70    0.50
   6   9  -7    0.20    0.50
   6  -9   7    0.40    0.40
   6   9   8    5.40    0.70
  -6   9  -8    6.20    0.70
  -6   9  -8    6.70    0.70
  -6  -9   8    6.70    0.50
   6  -9   8    6.20    0.60
  -6   9   8    6.80    0.60
  -6   9   8    6.90    0.70
   6   9  -8    6.20    0.80
  -6  -9   9  109.69    2.10
  -6   9  -9  106.49    2.30
   6   9   9  105.19    2.30
   6   9  -9  109.29    2.40
  -6   9   9  104.79    2.20
  -6   9   9  106.39    2.10
   6  -9   9  104.49    2.10
   6   9  10   25.30    1.20
  -6  -9  10   23.10    1.00
   6  -9  10   24.80    1.00
  -6   9  10   25.70    1.00
   6   9 -10   26.00    1.40
  -6   9  10   24.50    1.10
   6   9  11    7.00    0.80
  -6  -9  11    8.30    0.70
   6   9 -11    8.40    0.90
   6  -9  11    7.40    0.70
  -6   9  11    7.30    0.70
   6   9  12   19.10    1.20
  -6  -9  12   18.80    1.10
  -6   9  12   19.60    1.10
   6  -9  12   19.00    1.10
   6   9 -12   17.50    1.40
  -6  -9  13    6.40    0.80
   6   9  13    5.50    0.80
  -6   9  13    5.60    0.80
   6  -9  13    5.60    0.80
   6   9 -13    4.10    0.90
  -6  -9  14   10.40    0.90
   6   9  14   10.60    0.90
   6  -9  14   10.90    0.90
   6   9 -14   10.50    1.10
  -6   9  14   10.70    0.90
  -6  -9  15   47.00    1.90
   6  -9  15   47.70    1.70
   6  -9  16    1.70    0.90
  -6  10   0    5.00    0.60
   6  10   0    4.80    0.50
  -6  10  -1    5.20    0.40
   6  10   1    5.70    0.50
  -6  10  -1    5.20    0.60
  -6  10   1    3.80    0.50
   6  10  -1    6.30    0.50
   6 -10   1    5.20    0.40
  -6  10  -2    7.00    0.60
  -6  10  -2    8.20    0.70
   6  10   2    7.00    0.60
   6 -10   2    7.70    0.50
   6  10  -2    7.80    0.60
  -6  10   2    6.70    0.60
  -6  10  -3   19.50    0.80
  -6  10  -3   19.90    1.00
   6  10   3   20.80    1.00
   6  10  -3   20.20    0.80
  -6  10   3   20.40    1.00
   6 -10   3   19.60    0.70
   6  10  -3   20.40    1.00
   6  10   4  155.08    2.80
  -6  10  -4  150.38    2.60
  -6  10  -4  154.18    2.80
  -6  10   4  149.39    2.80
   6  10  -4  150.48    2.90
   6 -10   4  150.38    2.50
   6  10  -4  151.38    2.60
  -6  10  -5   67.59    1.50
  -6  10  -5   67.59    1.60
   6  10   5   66.29    1.60
   6  10  -5   66.59    1.70
   6 -10   5   65.79    1.40
  -6  10   5   66.49    1.60
  -6  10  -6   13.50    0.90
   6  10   6   11.90    0.80
  -6  10  -6   12.20    0.90
   6  10  -6   13.50    1.10
   6 -10   6   13.00    0.70
  -6  10   6   12.70    0.90
   6  10   7   59.29    1.60
  -6  10  -7   54.59    1.40
  -6  10  -7   57.39    1.50
   6  10  -7   56.89    1.70
   6 -10   7   53.39    1.30
  -6  10   7   53.79    1.50
   6  10   8  100.79    2.20
  -6  10  -8  101.89    2.10
  -6  10  -8   98.49    2.10
  -6  10   8   98.89    2.10
   6  10  -8   98.59    2.30
   6 -10   8   99.89    2.00
   6  10   9   22.30    1.20
  -6  10  -9   24.50    1.10
  -6  10  -9   22.20    1.20
   6  10  -9   21.80    1.30
  -6  10   9   26.00    1.10
   6 -10   9   21.90    1.00
  -6  10 -10    5.60    0.80
   6  10  10    6.10    0.70
   6  10 -10    5.90    0.80
   6 -10  10    6.20    0.70
  -6  10  10    6.30    0.70
   6  10  11    2.30    0.70
   6  10 -11    0.80    0.80
   6 -10  11    1.30    0.60
  -6  10  11    2.00    0.60
   6  10  12   20.10    1.30
   6 -10  12   19.00    1.20
   6  10 -12   14.70    1.10
   6  10  13   15.70    1.20
   6  10 -13   12.00    1.10
   6 -10  13   15.50    1.10
   6  10  14    9.40    0.90
   6 -10  14    8.70    0.90
   6  10 -14    8.20    1.10
   6  10  15    2.20    0.80
   6 -10  15    2.20    0.80
   6  11   0  287.97    4.60
  -6  11   0  280.87    4.70
  -6  11   0  281.07    4.50
  -6  11  -1  261.67    4.20
  -6  11  -1  265.27    4.50
   6  11   1  266.37    4.40
  -6  11   1  263.57    4.50
   6  11  -1  267.97    4.30
  -6  11  -2    5.60    0.50
   6  11   2    6.50    0.60
  -6  11  -2    5.90    0.60
   6  11  -2    5.80    0.50
  -6  11   2    6.00    0.70
   6  11  -2    5.90    0.70
   6  11   3   28.40    1.10
  -6  11  -3   28.20    0.90
  -6  11  -3   29.40    1.20
   6  11  -3   27.30    1.20
  -6  11   3   28.90    1.20
   6  11  -3   28.60    1.00
  -6  11  -4  350.06    5.50
   6  11   4  347.47    5.60
  -6  11  -4  346.67    5.60
   6  11  -4  340.67    5.70
  -6  11   4  337.97    5.60
   6  11  -4  354.96    5.50
  -6  11  -5  207.18    3.60
   6  11   5  214.28    3.70
  -6  11  -5  208.88    3.70
  -6  11   5  211.08    3.70
   6  11  -5  211.18    3.80
  -6  11  -6  111.99    2.30
   6  11   6  108.09    2.30
  -6  11  -6  113.29    2.20
   6  11  -6  112.59    2.50
  -6  11   6  113.19    2.30
  -6  11  -7  297.67    5.00
   6  11   7  301.47    5.10
  -6  11  -7  303.27    5.00
   6  11  -7  298.67    5.20
  -6  11   7  300.17    5.00
  -6  11  -8    7.90    0.80
  -6  11  -8    8.60    0.80
   6  11   8    7.30    0.80
  -6  11   8    7.50    0.80
   6  11  -8    6.60    0.80
   6  11   9  203.28    3.80
  -6  11  -9  208.38    3.80
  -6  11  -9  213.88    4.10
  -6  11   9  207.68    3.80
   6  11  -9  203.88    3.90
   6  11  10    4.20    0.70
  -6  11 -10    3.30    0.80
   6  11 -10    3.20    0.80
  -6  11  10    3.30    0.70
   6  11  11    3.70    0.80
  -6  11  11    3.40    0.70
   6  11 -11    3.30    0.80
   6  11  12    7.10    0.80
   6  11 -12    7.70    1.00
   6  11  13    4.20    0.80
   6  11 -13    3.20    1.00
   6  11  14    6.60    0.90
   6  11 -14    6.00    1.10
   6  11  15   15.90    1.10
  -6  12   0    3.70    0.50
   6  12   0    4.00    0.60
  -6  12   0    4.00    0.60
  -6  12  -1   14.10    0.80
  -6  12  -1   14.20    1.00
   6  12   1   15.10    0.90
  -6  12   1   15.20    1.00
   6  12  -1   16.30    0.90
  -6  12  -2  233.18    4.10
  -6  12  -2  236.08    3.90
   6  12   2  237.98    4.10
   6  12  -2  243.98    4.20
   6  12  -2  249.38    4.00
  -6  12   2  233.68    4.10
   6  12   3    8.30    0.70
  -6  12  -3    8.10    0.80
  -6  12  -3    6.90    0.60
   6  12  -3    8.50    0.60
  -6  12   3    8.00    0.80
   6  12  -3    7.60    0.70
  -6  12  -4    7.10    0.70
  -6  12  -4    4.40    0.60
   6  12   4    5.00    0.70
  -6  12   4    6.10    0.70
   6  12  -4    5.70    0.70
   6  12  -4    5.30    0.50
  -6  12  -5   50.99    1.50
  -6  12  -5   48.40    1.40
   6  12   5   48.00    1.50
   6  12  -5   49.50    1.60
  -6  12   5   49.10    1.50
   6  12   6   11.00    0.90
  -6  12  -6   11.40    0.90
  -6  12  -6   12.40    1.00
  -6  12   6   13.40    1.10
   6  12  -6   11.60    0.90
  -6  12  -7  157.78    3.00
   6  12   7  156.48    3.10
  -6  12  -7  161.08    3.00
   6  12  -7  162.48    3.20
  -6  12   7  162.98    3.10
  -6  12  -8    4.10    0.70
   6  12   8    5.10    0.80
  -6  12  -8    4.40    0.70
  -6  12   8    4.00    0.70
   6  12  -8    3.70    0.80
  -6  12  -9    2.50    0.70
   6  12   9    3.90    0.80
   6  12  -9    3.80    0.90
  -6  12   9    2.90    0.70
   6  12  10    2.00    0.80
  -6  12 -10    2.00    0.70
   6  12 -10    2.10    0.80
  -6  12  10    1.60    0.70
   6  12  11   63.89    1.90
  -6  12 -11   64.19    1.90
  -6  12  11   65.09    1.90
   6  12 -11   64.69    2.10
   6  12  12    2.00    0.80
   6  12 -12    0.80    0.90
   6  12  13    0.70    0.70
   6  12 -13    0.70    0.90
   6  12  14    3.60    0.90
  -6  13   0   22.50    1.20
   6  13   0   23.50    1.10
   6  13   1   23.50    1.10
  -6  13  -1   28.00    1.30
   6  13  -1   26.30    1.10
  -6  13   1   25.80    1.10
  -6  13  -2    4.60    0.70
   6  13   2    4.30    0.60
   6  13  -2    5.40    0.70
  -6  13   2    3.80    0.60
   6  13  -2    5.10    0.60
   6  13   3   38.20    1.40
  -6  13  -3   39.90    1.40
   6  13  -3   38.10    1.20
  -6  13   3   38.80    1.40
   6  13  -3   39.70    1.50
   6  13   4   90.09    2.10
  -6  13  -4   86.39    2.10
   6  13  -4   91.09    2.20
  -6  13   4   85.99    2.00
   6  13   5   15.30    1.00
  -6  13  -5   16.40    1.20
  -6  13   5   15.70    1.20
   6  13  -5   16.10    1.20
   6  13   6   10.50    0.90
  -6  13  -6   11.40    0.80
   6  13  -6   10.80    0.90
  -6  13   6   10.30    0.80
  -6  13  -7  112.09    2.40
   6  13   7  106.39    2.40
   6  13  -7  107.99    2.60
  -6  13   7  108.29    2.40
  -6  13  -8    9.00    0.80
   6  13   8   11.50    0.90
   6  13  -8    8.10    0.90
  -6  13   8    9.40    0.90
   6  13   9    8.10    0.90
  -6  13   9    9.20    0.90
   6  13  -9    9.90    1.00
   6  13  10    8.20    0.90
  -6  13  10    8.80    0.90
   6  13 -10    6.60    0.90
   6  13  11   14.10    1.10
   6  13 -11   14.50    1.20
  -6  13  11   13.40    1.00
   6  13  12    1.80    0.80
   6  13 -12    1.50    0.90
   6  13  13    3.40    0.90
  -6  14   0    5.40    0.70
   6  14   0    6.90    0.70
  -6  14  -1   68.49    1.90
   6  14   1   68.09    1.80
  -6  14   1   67.79    1.80
   6  14  -1   66.19    1.70
  -6  14  -2   29.10    1.30
   6  14   2   27.90    1.20
  -6  14   2   28.00    1.30
   6  14  -2   29.80    1.20
   6  14  -2   27.90    1.40
   6  14   3   31.50    1.30
  -6  14  -3   32.10    1.40
   6  14  -3   29.90    1.20
   6  14  -3   31.50    1.40
  -6  14   3   31.90    1.40
  -6  14  -4   70.69    1.90
   6  14   4   73.89    1.90
  -6  14   4   71.49    1.90
   6  14  -4   69.89    2.00
  -6  14  -5   19.10    1.20
   6  14   5   20.10    1.20
  -6  14   5   19.90    1.30
   6  14  -5   21.00    1.30
   6  14   6    7.80    0.80
  -6  14  -6    9.50    0.80
  -6  14   6    9.00    0.90
   6  14  -6   10.20    1.00
  -6  14  -7   12.40    0.90
   6  14   7   14.30    1.00
  -6  14   7   10.00    0.90
   6  14  -7   12.10    1.00
   6  14   8    1.00    0.80
  -6  14   8    1.10    0.80
   6  14  -8    0.20    0.80
   6  14   9    5.50    0.90
  -6  14   9    5.20    0.90
   6  14  -9    6.00    1.00
   6  14  10   98.89    2.50
  -6  14  10  101.09    2.40
   6  14 -10   95.79    2.60
   6  14  11    9.50    1.00
   6  14 -11    8.10    1.10
  -6  14  11    9.60    1.00
   6  14  12    8.00    1.00
   6  15   0   61.39    1.70
  -6  15   0   62.59    1.90
  -6  15  -1    4.10    0.80
   6  15   1    4.60    0.70
   6  15  -1    4.20    0.70
  -6  15   1    5.80    0.80
   6  15   2    0.70    0.70
  -6  15  -2    0.30    0.70
   6  15  -2    1.00    0.70
  -6  15   2    0.50    0.60
   6  15  -2    0.20    0.60
  -6  15  -3   53.49    1.70
   6  15   3   52.19    1.70
   6  15  -3   55.29    1.60
  -6  15   3   53.89    1.80
   6  15  -3   49.60    1.80
  -6  15  -4    2.20    0.70
   6  15   4    3.40    0.80
   6  15  -4    2.00    0.80
  -6  15   4    1.20    0.70
  -6  15  -5   21.80    1.30
   6  15   5   18.80    1.30
  -6  15   5   19.80    1.30
   6  15  -5   20.30    1.40
  -6  15  -6   10.50    0.90
   6  15   6   11.70    1.00
   6  15  -6    9.10    1.00
  -6  15   6   10.70    1.00
  -6  15  -7    4.00    0.80
   6  15   7    4.00    0.80
  -6  15   7    3.80    0.90
   6  15  -7    3.50    0.90
   6  15   8   17.00    1.40
  -6  15   8   13.60    1.10
   6  15  -8   14.30    1.10
   6  15   9   16.40    1.20
  -6  15   9   17.10    1.40
   6  15  -9   17.40    1.30
   6  15  10    6.70    1.00
   6  15 -10    4.30    1.00
  -6  15  10    5.90    0.90
   6  15  11    3.30    1.40
  -6  15  11    1.70    0.90
  -6  15  12    4.20    1.20
  -6  16   0   -1.40    0.70
   6  16   0   -0.50    0.60
   6  16   1    6.20    0.80
  -6  16  -1    6.20    0.90
  -6  16   1    5.50    0.90
   6  16  -1    5.40    0.80
   6  16  -1    6.80    0.90
  -6  16  -2    1.20    0.70
   6  16   2    1.60    0.70
  -6  16   2    1.20    0.80
   6  16  -2    1.10    0.70
   6  16  -2    2.00    0.80
   6  16   3   14.90    1.20
  -6  16  -3   13.20    1.00
  -6  16   3   14.70    1.20
   6  16  -3   16.40    1.20
   6  16   4   20.70    1.30
  -6  16  -4   20.50    1.40
   6  16  -4   21.00    1.50
  -6  16   4   20.90    1.40
   6  16   5   28.80    1.50
  -6  16  -5   30.00    1.50
  -6  16   5   29.80    1.50
   6  16  -5   35.40    1.70
   6  16   6    8.20    1.00
  -6  16  -6    8.50    0.90
   6  16  -6    6.90    1.00
  -6  16   6    6.90    0.90
   6  16   7   30.90    1.60
  -6  16  -7   33.80    1.70
  -6  16   7   30.20    1.60
   6  16  -7   31.30    1.70
   6  16   8   34.50    1.70
   6  16  -8   32.70    1.80
  -6  16   8   37.80    1.70
   6  16   9    2.60    0.90
  -6  16   9    1.70    0.90
   6  16  -9    2.10    1.00
  -6  16  10    5.60    1.00
  -6  17   0   34.40    1.50
   6  17   0   33.30    1.50
  -6  17  -1   12.00    1.10
   6  17   1   12.10    1.00
   6  17  -1    9.80    1.00
  -6  17   1   10.90    1.10
   6  17  -1   10.30    1.00
   6  17   2   -0.10    0.70
  -6  17  -2   -0.50    0.80
   6  17  -2    0.80    0.80
   6  17  -2   -1.00    0.60
  -6  17   2    0.00    0.80
  -6  17  -3   22.20    1.50
   6  17   3   20.50    1.40
  -6  17   3   21.30    1.40
   6  17  -3   22.50    1.50
   6  17   4   19.00    1.40
  -6  17  -4   18.70    1.40
   6  17  -4   19.30    1.50
  -6  17   4   16.90    1.40
   6  17   5   28.30    1.50
  -6  17  -5   28.40    1.50
  -6  17   5   28.20    1.60
   6  17  -5   28.60    1.70
   6  17   6    8.20    1.00
  -6  17  -6    9.60    1.00
  -6  17   6    7.30    1.00
   6  17  -6    8.50    1.10
   6  17   7   15.80    1.20
  -6  17   7   14.60    1.20
   6  17  -7   14.30    1.20
   6  17   8    9.00    1.30
  -6  17   8    7.90    1.00
   6  17  -8   10.20    1.20
   6  18   0   -0.60    0.70
  -6  18   0    0.50    0.90
  -6  18  -1   26.20    1.60
   6  18   1   25.40    1.40
  -6  18   1   25.90    1.60
   6  18  -1   25.70    1.70
   6  18  -1   26.30    1.50
  -6  18  -2    2.00    0.90
   6  18   2    2.20    0.80
   6  18  -2    1.00    0.80
  -6  18   2    0.80    0.90
  -6  18  -3    5.50    1.00
   6  18   3    5.00    0.90
   6  18  -3    5.30    1.00
  -6  18   3    4.10    1.00
   6  18   4    9.10    1.00
  -6  18  -4   10.00    1.10
   6  18  -4    9.40    1.10
  -6  18   4    8.90    1.10
   6  18   5    5.40    1.00
  -6  18  -5    4.50    0.90
   6  18  -5    3.30    1.00
  -6  18   5    3.20    0.90
  -6  18  -6   18.80    1.40
   6  18   6   18.50    1.40
  -6  18   6   18.20    1.50
   6  18  -6   15.70    1.30
   6  19   0    0.20    0.90
   6  19   0   -0.30    0.80
  -6  19   0    0.40    0.90
  -6  19  -1   26.60    1.70
   6  19   1   23.10    1.50
  -6  19   1   27.20    1.70
   6  19  -1   26.20    1.80
   6  19  -1   26.30    1.60
   6  19   2   38.10    1.70
  -6  19  -2   38.50    1.80
   6  19  -2   37.90    1.80
  -6  19   2   33.70    1.80
   6  19   3   29.90    1.70
  -6  19  -3   32.50    1.70
   6  19  -3   28.30    1.70
  -6  19  -4    7.20    1.00
   6  19  -4    7.70    1.70
  -6  19  -5   33.10    1.80
   6  20   0    0.30    0.90
  -7   0   0    0.20    0.30
   7   0  -1    0.10    0.20
  -7   0   1   -0.20    0.30
  -7   0  -1    0.10    0.30
  -7   0   2   -0.10    0.30
   7   0  -2   -0.40    0.20
   7   0   2   -0.10    0.30
  -7   0   3    0.00    0.30
   7   0   3    0.10    0.30
   7   0  -3    0.40    0.20
  -7   0   3    0.10    0.20
  -7   0   4    0.10    0.30
   7   0  -4    1.20    0.30
  -7   0   4    0.00    0.20
   7   0   4   -0.50    0.30
  -7   0   5    0.80    0.20
   7   0   5    0.40    0.30
   7   0  -5    0.70    0.30
  -7   0   5    0.20    0.40
   7   0  -6    0.00    0.30
  -7   0   6    0.10    0.40
  -7   0   6    0.30    0.20
   7   0   6    0.60    0.40
   7   0   8    0.20    0.40
  -7   0   8   -0.10    0.40
  -7   0   9    0.00    0.40
   7   0   9    0.30    0.40
  -7   0  10    0.00    0.50
   7   0  10   -0.20    0.50
   7   0  11   -1.00    0.50
  -7   0  11    0.60    0.50
   7   0  12    0.20    0.60
  -7   0  12   -0.70    0.50
   7   0  13    0.90    0.60
  -7   0  13   -0.20    0.50
  -7   0  15   -0.10    0.70
   7   0  15   -0.70    0.70
   7   0  16    1.20    0.80
  -7   0  16    0.40    0.70
   7   0  17   -0.30    0.80
  -7   0  17    0.00    0.80
  -7   1   0   11.30    0.50
  -7   1   0   11.70    0.50
  -7  -1   0    9.90    0.50
  -7   1  -1    1.10    0.30
   7  -1  -1    0.80    0.20
  -7  -1   1    0.40    0.30
  -7  -1  -1    1.10    0.30
  -7   1   1    1.00    0.30
  -7   1   1    0.80    0.30
   7  -1  -2   11.20    0.40
   7   1   2   11.20    0.50
  -7  -1   2   11.40    0.50
  -7   1   2   11.30    0.60
  -7   1   2   11.40    0.50
   7   1  -2   11.90    0.40
   7  -1   2   11.30    0.60
   7  -1  -3   37.10    0.70
  -7  -1   3   36.90    0.90
   7   1   3   34.40    0.90
   7   1  -3   36.60    0.80
  -7   1   3   36.00    0.80
   7  -1   3   34.90    0.90
  -7   1   3   34.70    0.90
   7   1   4  105.19    1.80
  -7  -1   4  104.59    1.80
  -7   1   4  105.29    1.80
   7   1  -4  106.99    1.80
  -7   1   4  105.49    1.70
   7  -1   4  100.69    1.80
   7   1   5  187.48    3.00
  -7  -1   5  183.68    3.00
   7  -1   5  189.08    3.10
  -7   1   5  184.98    3.00
   7   1  -5  188.08    3.00
  -7   1   5  188.58    2.90
  -7  -1   6  241.58    3.90
   7   1   6  245.98    3.90
   7  -1   6  245.58    3.90
  -7   1   6  241.98    3.90
  -7   1   6  249.68    3.70
   7   1  -6  247.68    3.90
   7   1   7   34.90    1.00
  -7  -1   7   34.20    1.00
  -7   1   7   33.60    0.70
   7   1  -7   33.10    1.00
  -7   1   7   33.00    0.90
  -7  -1   8    8.90    0.60
   7   1   8    7.70    0.60
  -7   1   8    6.60    0.60
   7  -1   8    9.10    0.60
  -7  -1   9   13.10    0.80
   7   1   9   13.30    0.80
  -7   1   9   11.80    0.80
   7  -1   9   12.10    0.80
   7   1  10   35.60    1.10
  -7   1  10   37.90    1.20
   7  -1  10   38.90    1.20
  -7  -1  11   13.30    1.00
   7   1  11   12.50    0.90
   7  -1  11   13.40    1.00
  -7   1  11   13.50    1.00
  -7  -1  12   29.20    1.20
   7   1  12   27.40    1.10
   7  -1  12   28.20    1.20
  -7   1  12   26.20    1.20
  -7  -1  13   24.90    1.10
   7   1  13   24.70    1.20
  -7   1  13   25.50    1.20
   7  -1  13   25.40    1.30
   7   1  14   12.30    1.00
  -7  -1  14   10.10    0.90
   7  -1  14   11.80    0.90
  -7   1  14   11.20    0.90
  -7  -1  15   18.80    1.30
   7   1  15   16.30    1.30
  -7   1  15   17.00    1.30
   7  -1  15   16.90    1.30
   7   1  16   25.50    1.40
  -7  -1  16   26.20    1.40
  -7   1  16   26.30    1.40
   7  -1  16   27.90    1.50
  -7  -1  17    4.90    1.00
   7   1  17    3.80    0.90
  -7   1  17    3.10    0.90
   7  -1  17    3.80    1.00
  -7  -2   0  405.66    6.20
  -7   2   0  412.66    6.20
  -7   2   0  428.46    6.30
  -7  -2   1  198.78    3.10
  -7   2  -1  198.08    3.10
  -7   2  -1  200.08    3.10
  -7   2   1  196.48    3.10
  -7   2   1  196.98    3.10
  -7  -2  -1  196.68    3.10
   7   2   2  363.96    5.60
  -7  -2   2  370.96    5.60
  -7   2  -2  368.96    5.60
   7  -2   2  370.16    5.60
   7   2  -2  368.96    5.60
  -7   2   2  373.16    5.50
  -7   2   2  367.76    5.60
  -7  -2   3   70.19    1.30
   7   2   3   73.29    1.30
  -7   2   3   71.09    1.40
   7   2  -3   75.09    1.40
   7  -2   3   72.79    1.40
  -7   2   3   72.39    1.30
  -7  -2   4    6.70    0.50
   7   2   4    6.80    0.50
  -7   2   4    6.90    0.50
   7  -2   4    7.30    0.60
  -7   2   4    6.60    0.40
   7   2  -4    6.90    0.50
   7   2   5  207.58    3.30
  -7  -2   5  204.98    3.30
   7   2  -5  206.48    3.40
  -7   2   5  209.68    3.30
  -7   2   5  208.08    3.20
   7  -2   5  207.28    3.30
  -7  -2   6  216.58    3.50
   7   2   6  212.88    3.50
  -7   2   6  219.08    3.50
   7   2  -6  212.98    3.50
  -7   2   6  221.38    3.30
   7  -2   6  217.38    3.50
  -7  -2   7   74.49    1.50
   7   2   7   72.29    1.50
  -7   2   7   74.99    1.50
   7  -2   7   76.09    1.50
   7   2  -7   71.99    1.60
  -7   2   7   73.69    1.30
  -7  -2   8  140.59    2.50
   7   2   8  143.59    2.50
  -7   2   8  138.39    2.50
   7   2  -8  143.39    2.60
  -7   2   8  140.89    2.50
   7  -2   8  140.79    2.50
   7   2   9   37.90    1.10
  -7  -2   9   38.50    1.20
   7  -2   9   38.50    1.20
  -7   2   9   38.60    1.10
   7   2  -9   41.20    1.30
  -7  -2  10   74.19    1.70
   7   2  10   74.89    1.70
  -7   2  10   75.49    1.70
   7  -2  10   76.59    1.70
  -7  -2  11   12.10    0.90
   7   2  11   11.80    0.90
   7  -2  11   12.20    0.80
  -7   2  11   12.00    0.90
  -7  -2  12   66.19    1.70
   7   2  12   68.59    1.70
   7  -2  12   67.99    1.70
  -7   2  12   65.79    1.70
  -7  -2  13   22.20    1.20
   7   2  13   22.00    1.20
   7  -2  13   20.80    1.10
  -7   2  13   21.00    1.20
   7   2  14   47.30    1.60
  -7  -2  14   44.90    1.60
   7  -2  14   49.30    1.60
  -7   2  14   48.00    1.60
  -7  -2  15    8.50    0.90
   7   2  15    8.40    0.90
   7  -2  15    7.10    0.80
  -7   2  15    7.10    0.80
  -7  -2  16    5.50    0.90
   7   2  16    5.80    0.90
   7  -2  16    4.90    0.90
  -7   2  16    5.80    0.90
   7   2  17   28.60    1.50
  -7  -2  17   30.10    1.70
  -7   2  17   29.00    1.80
  -7  -3   0   55.39    1.00
  -7   3   0   54.99    1.10
  -7   3   0   55.59    1.10
  -7   3  -1   89.79    1.60
  -7   3  -1   89.49    1.60
  -7  -3   1   89.59    1.50
  -7  -3  -1   88.79    1.50
  -7   3   1   88.29    1.60
  -7   3   1   92.89    1.60
  -7   3  -2   25.10    0.80
   7   3   2   25.70    0.70
  -7  -3   2   25.10    0.70
  -7   3   2   26.20    0.70
   7  -3   2   25.80    0.70
   7   3  -2   25.00    0.70
  -7   3   2   25.40    0.70
   7   3   3   28.90    0.70
  -7  -3   3   28.60    0.70
  -7   3  -3   27.70    0.80
  -7   3   3   28.20    0.70
   7   3  -3   28.20    0.80
   7  -3   3   28.60    0.80
  -7   3   3   28.30    0.80
   7   3   4  101.59    1.70
  -7  -3   4   97.39    1.70
  -7   3   4   97.79    1.80
   7   3  -4   97.19    1.50
  -7   3   4  100.19    1.70
   7   3  -4  103.39    1.80
   7  -3   4   97.89    1.80
   7   3   5  365.06    5.60
  -7  -3   5  359.96    5.60
  -7   3   5  359.66    5.60
   7  -3   5  378.26    5.70
  -7   3   5  372.16    5.60
   7   3  -5  370.76    5.70
   7   3   6  111.79    2.00
  -7  -3   6  112.59    2.00
  -7   3   6  112.29    1.90
  -7   3   6  113.09    2.00
   7   3  -6  109.89    2.10
   7  -3   6  109.09    2.00
   7   3   7  146.99    2.60
  -7  -3   7  151.28    2.60
   7  -3   7  153.18    2.60
  -7   3   7  154.78    2.60
  -7   3   7  151.28    2.50
   7   3  -7  152.28    2.70
   7   3   8    3.00    0.50
  -7  -3   8    3.40    0.50
  -7   3   8    2.40    0.50
   7  -3   8    3.40    0.50
   7   3  -8    2.80    0.50
  -7   3   8    3.50    0.30
   7   3   9   11.60    0.80
  -7  -3   9   11.90    0.70
  -7   3   9   12.90    0.80
   7   3  -9   12.30    0.90
   7  -3   9   11.70    0.80
  -7  -3  10   38.50    1.20
   7   3  10   39.20    1.20
  -7   3  10   37.30    1.20
   7  -3  10   38.90    1.20
   7   3 -10   39.30    1.40
   7   3  11   10.10    0.70
  -7  -3  11   12.90    1.00
  -7   3  11   10.00    0.70
   7  -3  11   11.60    0.80
  -7  -3  12   74.09    1.80
   7   3  12   72.79    1.80
   7  -3  12   70.29    1.80
  -7   3  12   70.79    1.80
   7   3  13    4.10    0.60
   7   3  13    4.30    0.70
  -7  -3  13    4.90    0.70
  -7   3  13    3.80    0.70
   7  -3  13    4.00    0.70
   7   3  14    3.00    0.70
  -7  -3  14    2.60    0.70
  -7   3  14    3.90    0.70
   7  -3  14    4.80    0.80
  -7  -3  15   40.40    1.50
   7   3  15   37.80    1.50
  -7   3  15   42.00    1.60
   7  -3  15   38.80    1.60
  -7  -3  16   51.49    1.80
   7   3  16   52.69    1.80
   7  -3  16   51.39    1.80
  -7   3  16   53.69    1.80
   7   3  17   32.60    1.70
  -7  -4   0   46.00    0.90
  -7   4   0   44.60    1.00
  -7  -4   1  711.83   10.50
  -7   4  -1  708.73   11.10
  -7   4  -1  719.33   10.70
  -7   4  -1  689.53   10.60
  -7  -4  -1  711.23   10.80
  -7   4   1  705.33   10.80
  -7   4   1  720.83   10.90
  -7  -4   2  137.29    2.30
   7   4   2  140.09    2.30
  -7   4  -2  141.39    2.40
   7   4  -2  143.69    2.20
  -7   4   2  141.39    2.30
   7  -4   2  135.69    2.30
   7   4  -2  136.89    2.40
  -7   4   2  143.49    2.30
  -7  -4   3    4.20    0.30
  -7   4  -3    4.30    0.40
   7   4   3    3.60    0.30
   7   4  -3    3.70    0.40
  -7   4   3    3.20    0.30
   7   4  -3    4.00    0.30
  -7   4   3    3.10    0.40
   7  -4   3    3.30    0.40
   7   4   4  194.88    3.10
  -7   4  -4  191.48    3.20
  -7  -4   4  190.38    3.10
   7   4  -4  191.58    3.20
   7   4  -4  191.38    2.90
  -7   4   4  196.28    3.10
   7  -4   4  194.38    3.10
  -7   4   4  197.98    3.10
   7   4   5  176.08    2.90
  -7  -4   5  178.98    2.90
  -7   4   5  181.98    2.90
   7  -4   5  179.88    2.90
  -7   4   5  177.78    2.90
   7   4  -5  179.78    3.00
   7   4  -5  170.18    2.60
  -7  -4   6  227.88    3.70
   7   4   6  227.48    3.70
   7  -4   6  235.58    3.80
  -7   4   6  232.48    3.70
  -7   4   6  231.68    3.70
   7   4  -6  236.28    3.80
   7   4   7   32.40    0.90
  -7  -4   7   31.10    0.90
  -7   4   7   33.80    0.80
   7   4  -7   33.10    1.10
   7  -4   7   31.70    0.90
  -7   4   7   32.50    0.90
  -7  -4   8    9.70    0.70
   7   4   8    9.20    0.70
   7  -4   8   10.70    0.80
  -7   4   8    9.80    0.60
   7   4  -8   10.20    0.80
  -7   4   8   11.00    0.80
  -7  -4   9   27.90    1.00
   7   4   9   27.30    1.00
  -7   4   9   27.00    1.00
   7  -4   9   28.00    1.10
   7   4  -9   27.10    1.20
   7   4  10    2.80    0.50
  -7  -4  10    4.90    0.60
  -7   4  10    3.10    0.60
   7   4 -10    3.50    0.70
   7  -4  10    3.40    0.60
   7   4  11  146.79    2.70
  -7  -4  11  145.79    2.70
   7   4  11  141.29    2.70
  -7   4  11  143.29    2.80
   7  -4  11  144.19    2.80
   7   4 -11  140.39    2.90
   7   4  12   48.40    1.40
  -7  -4  12   49.90    1.50
   7   4  12   48.10    1.50
   7  -4  12   47.70    1.40
  -7   4  12   48.40    1.50
   7   4  13   14.00    0.90
   7   4  13   14.60    1.10
  -7  -4  13   14.30    1.10
   7  -4  13   10.40    0.80
  -7   4  13   13.90    0.90
   7   4  14   10.70    0.90
  -7  -4  14   10.10    0.90
   7   4  14   10.50    0.80
  -7   4  14   10.80    0.90
   7  -4  14    9.90    0.90
   7   4  15    1.60    0.70
  -7  -4  15    1.60    0.70
  -7   4  15    2.10    0.70
   7  -4  15    2.10    0.70
  -7  -4  16   26.90    1.50
   7   4  16   25.30    1.40
   7  -4  16   23.90    1.40
  -7   4  16   23.80    1.40
   7   4  17   13.90    1.10
  -7   5   0    6.30    0.50
  -7   5   0    7.50    0.30
  -7  -5   0    7.60    0.40
  -7   5   0    8.20    0.60
   7   5   0    7.50    0.50
  -7   5  -1  110.29    2.00
  -7   5  -1  113.29    1.70
  -7   5  -1  110.79    1.90
   7   5   1  110.79    1.80
   7   5   1  114.89    2.00
  -7  -5   1  111.79    1.80
  -7   5   1  112.89    1.90
   7   5  -1  111.09    1.90
  -7   5   1  111.89    2.00
  -7   5  -2  200.08    3.00
  -7   5  -2  201.78    3.20
  -7  -5   2  193.48    3.10
   7   5   2  194.48    3.10
   7   5   2  199.48    3.20
   7  -5   2  197.98    3.10
  -7   5   2  193.68    3.20
   7   5  -2  194.58    3.00
   7   5  -2  195.08    3.20
  -7   5   2  195.98    3.10
  -7   5  -3   88.19    1.50
  -7  -5   3   85.79    1.50
  -7   5  -3   82.49    1.60
   7   5   3   83.19    1.50
   7  -5   3   84.69    1.60
  -7   5   3   86.59    1.60
   7   5  -3   85.79    1.70
  -7   5   3   88.29    1.60
   7   5  -3   84.09    1.40
   7   5   4   28.70    0.70
  -7   5  -4   30.00    0.80
  -7   5  -4   29.20    0.90
  -7  -5   4   29.30    0.80
  -7   5   4   30.40    0.80
   7   5  -4   29.30    0.90
   7   5  -4   28.50    0.60
  -7   5   4   29.70    0.80
   7  -5   4   30.70    0.80
  -7  -5   5  125.49    2.20
  -7   5  -5  123.89    2.30
   7   5   5  130.59    2.10
   7  -5   5  125.19    2.20
   7   5  -5  126.79    2.30
  -7   5   5  129.79    2.20
  -7   5   5  127.59    2.20
   7   5  -5  124.99    1.90
   7   5   6   40.10    1.00
  -7  -5   6   38.50    1.00
  -7   5   6   37.80    1.00
   7  -5   6   37.20    1.00
  -7   5   6   40.30    1.00
   7   5  -6   39.90    1.10
  -7  -5   7   11.40    0.70
   7   5   7   10.80    0.70
   7   5   7   11.60    0.60
  -7   5   7   11.40    0.70
  -7   5   7   11.40    0.60
   7   5  -7   11.80    0.80
   7  -5   7   12.70    0.70
   7   5   8   19.90    0.80
  -7  -5   8   19.50    0.80
   7   5   8   19.50    0.90
  -7   5   8   20.40    0.80
   7  -5   8   20.30    0.90
  -7   5   8   20.30    0.90
   7   5  -8   21.30    1.00
  -7  -5   9  151.18    2.70
   7   5   9  151.38    2.70
   7   5   9  148.39    2.80
  -7   5   9  150.28    2.60
   7  -5   9  150.58    2.70
  -7   5   9  151.28    2.70
   7   5  -9  150.68    2.90
   7   5  10    6.70    0.60
   7   5  10    4.40    0.60
  -7  -5  10    5.60    0.60
   7   5 -10    6.00    0.70
   7  -5  10    6.50    0.70
  -7   5  10    6.10    0.60
   7   5  11   59.59    1.60
   7   5  11   63.39    1.60
  -7  -5  11   61.59    1.60
   7  -5  11   57.59    1.60
   7   5 -11   63.79    1.80
  -7   5  11   59.49    1.60
   7   5  12   14.10    1.00
  -7  -5  12   16.60    1.10
   7   5  12   17.30    1.00
  -7   5  12   16.90    1.10
   7  -5  12   18.30    1.10
   7   5 -12   16.10    1.30
   7   5  13   53.89    1.60
  -7  -5  13   52.89    1.60
   7   5  13   51.39    1.60
  -7   5  13   50.49    1.60
   7  -5  13   52.09    1.60
  -7  -5  14    0.50    0.70
   7   5  14   -0.60    0.60
   7   5  14    0.80    0.60
  -7   5  14   -0.30    0.60
   7  -5  14   -0.10    0.70
  -7  -5  15    8.60    0.90
   7   5  15    6.90    0.80
  -7   5  15    7.50    0.90
   7  -5  15    7.70    0.90
  -7  -5  16    5.10    0.80
   7   5  16    4.70    0.80
  -7   5  16    5.40    0.90
   7  -5  16    4.70    0.90
   7   5  17    8.40    1.10
  -7   6   0   10.70    0.50
  -7   6   0   10.20    0.40
   7   6   0   11.50    0.50
  -7   6   0   11.20    0.60
  -7  -6   0   10.60    0.40
   7   6   1  171.88    2.90
  -7  -6   1  175.68    2.70
  -7   6  -1  178.68    3.00
   7   6   1  175.18    2.70
  -7   6  -1  176.78    2.70
   7   6  -1  171.48    2.80
  -7   6   1  177.98    2.90
  -7   6   1  172.08    2.80
   7   6   2  110.79    1.80
  -7  -6   2  108.19    1.80
  -7   6  -2  110.89    2.00
   7   6   2  107.79    2.00
  -7   6  -2  109.69    1.80
   7  -6   2  111.69    1.90
  -7   6   2  108.39    1.90
   7   6  -2  111.39    1.80
  -7   6   2  109.59    2.00
  -7   6  -3  227.58    3.50
  -7  -6   3  220.18    3.50
   7   6   3  225.68    3.60
  -7   6  -3  221.48    3.70
   7   6   3  223.48    3.50
  -7   6   3  223.58    3.50
   7  -6   3  224.08    3.50
   7   6  -3  220.78    3.40
   7   6  -3  218.18    3.70
  -7   6   3  230.48    3.60
   7   6   4   43.30    0.90
   7   6   4   41.00    1.10
  -7   6  -4   43.00    1.00
  -7  -6   4   43.10    0.90
  -7   6  -4   42.20    1.10
   7   6  -4   42.40    0.80
  -7   6   4   43.50    1.00
  -7   6   4   43.50    1.10
   7   6  -4   41.20    1.10
   7  -6   4   42.30    1.00
  -7   6  -5  119.09    2.30
   7   6   5  125.49    2.30
  -7  -6   5  127.89    2.10
  -7   6  -5  128.59    2.20
   7   6   5  130.29    2.10
   7  -6   5  124.99    2.20
  -7   6   5  125.09    2.20
  -7   6   5  126.99    2.20
   7   6  -5  124.29    2.00
   7   6  -5  125.89    2.40
   7   6   6   88.19    1.80
   7   6   6   89.89    1.60
  -7  -6   6   91.29    1.70
  -7   6  -6   91.49    1.80
   7   6  -6   92.29    1.90
  -7   6   6   87.69    1.70
  -7   6   6   87.49    1.70
   7  -6   6   88.89    1.70
   7   6   7   25.60    1.00
  -7  -6   7   25.70    0.80
   7   6   7   24.60    0.80
  -7   6   7   24.90    0.90
   7  -6   7   24.80    0.90
   7   6  -7   25.20    1.10
  -7   6   7   25.40    0.90
   7   6   8    4.20    0.60
  -7  -6   8    4.70    0.50
   7   6   8    4.10    0.50
  -7   6   8    3.60    0.50
  -7   6   8    5.20    0.50
   7  -6   8    4.90    0.60
   7   6  -8    4.30    0.60
   7   6   9  170.98    2.90
   7   6   9  165.78    3.10
  -7  -6   9  164.38    2.90
   7   6  -9  170.78    3.20
   7  -6   9  170.28    3.00
  -7   6   9  166.48    2.90
  -7   6   9  167.18    3.00
   7   6  10   24.00    1.00
  -7  -6  10   22.60    1.00
   7   6  10   25.60    1.10
  -7   6  10   23.60    1.10
   7  -6  10   24.30    1.10
   7   6 -10   25.40    1.20
   7   6  11   62.49    1.60
  -7  -6  11   65.09    1.60
   7   6  11   62.29    1.70
   7   6 -11   63.19    1.80
  -7   6  11   63.29    1.60
   7  -6  11   63.79    1.60
   7   6  12   20.70    1.10
   7   6  12   22.40    1.20
  -7  -6  12   21.50    1.10
   7  -6  12   23.70    1.20
   7   6 -12   19.30    1.30
  -7   6  12   20.50    1.10
   7   6  13   10.20    0.80
  -7  -6  13   10.80    0.90
   7   6  13    9.70    0.80
  -7   6  13   10.10    0.80
   7   6 -13    9.90    1.00
   7  -6  13   10.10    0.90
   7   6  14   22.50    1.20
  -7  -6  14   21.50    1.20
   7   6  14   21.00    1.20
   7  -6  14   21.80    1.30
  -7   6  14   21.80    1.30
  -7  -6  15   34.00    1.50
   7   6  15   31.70    1.40
   7  -6  15   32.20    1.50
  -7   6  15   31.60    1.50
  -7  -6  16    1.20    0.70
   7   6  16    0.50    0.70
  -7   6  16    0.20    0.80
   7  -6  16    0.40    0.80
   7   6  17   22.40    1.80
  -7   7   0    0.50    0.20
  -7   7   0    0.80    0.30
   7   7   0    1.20    0.30
  -7   7   0    0.80    0.40
  -7  -7   0    0.30    0.20
   7   7   1    6.00    0.50
  -7   7  -1    6.50    0.40
  -7   7  -1    6.00    0.50
   7   7   1    7.40    0.40
  -7  -7   1    6.80    0.40
  -7   7   1    5.80    0.50
   7   7  -1    6.90    0.50
  -7   7   1    7.10    0.50
   7  -7   1    6.70    0.50
   7   7   2   33.40    0.90
  -7   7  -2   32.90    1.00
  -7  -7   2   33.70    0.70
   7   7   2   32.10    0.70
  -7   7  -2   34.60    0.80
  -7   7   2   32.80    0.80
  -7   7   2   32.10    1.00
   7   7  -2   34.30    0.80
   7  -7   2   33.40    0.80
  -7   7  -3  119.99    2.00
   7   7   3  119.29    2.20
  -7   7  -3  119.69    2.20
  -7  -7   3  118.39    2.00
   7   7   3  118.59    1.90
  -7   7   3  112.59    2.10
  -7   7   3  118.69    2.00
   7   7  -3  118.29    2.20
   7   7  -3  119.09    2.00
   7  -7   3  120.59    2.00
  -7   7  -4    8.10    0.60
  -7  -7   4    7.70    0.50
  -7   7  -4    7.70    0.50
   7   7   4    6.70    0.50
   7   7   4    6.50    0.40
   7  -7   4    7.30    0.50
   7   7  -4    7.70    0.60
  -7   7   4    6.20    0.50
   7   7  -4    7.50    0.40
  -7   7   4    7.20    0.60
  -7  -7   5   40.30    1.00
  -7   7  -5   41.40    1.20
  -7   7  -5   42.30    1.00
   7   7   5   38.80    1.10
   7   7   5   40.60    0.90
  -7   7   5   39.00    1.00
   7  -7   5   40.30    1.00
  -7   7   5   40.90    1.10
   7   7  -5   41.40    1.00
   7   7  -5   41.50    1.20
   7   7   6   54.99    1.10
  -7   7  -6   55.39    1.30
   7   7   6   56.79    1.40
  -7  -7   6   52.69    1.20
  -7   7  -6   52.79    1.30
  -7   7   6   55.19    1.30
   7  -7   6   55.19    1.20
   7   7  -6   53.09    1.40
  -7   7   6   54.99    1.30
   7   7   7  134.59    2.30
  -7   7  -7  137.89    2.50
   7   7   7  132.69    2.50
  -7   7  -7  137.39    2.50
  -7  -7   7  137.59    2.40
  -7   7   7  136.29    2.40
   7   7  -7  135.39    2.60
   7  -7   7  137.09    2.50
  -7   7   7  136.59    2.40
   7   7   8   54.29    1.40
  -7  -7   8   55.19    1.30
   7   7   8   53.49    1.20
   7  -7   8   55.29    1.40
   7   7  -8   54.69    1.60
  -7   7   8   55.09    1.30
  -7   7   8   53.19    1.30
  -7  -7   9   66.69    1.50
   7   7   9   63.69    1.50
   7   7   9   65.09    1.60
  -7   7   9   62.59    1.50
  -7   7   9   64.29    1.50
   7   7  -9   65.79    1.80
   7  -7   9   64.39    1.50
   7   7  10   11.10    0.90
  -7  -7  10   11.70    0.90
   7   7  10   11.10    0.80
  -7   7  10   10.70    0.70
   7  -7  10   11.30    0.80
   7   7 -10    9.20    0.80
  -7  -7  11   13.30    0.90
   7   7  11   15.10    1.10
   7   7  11   12.60    0.90
  -7   7  11   13.80    1.00
   7   7 -11   14.30    1.20
   7  -7  11   13.00    1.00
  -7  -7  12   27.20    1.20
   7   7  12   26.90    1.30
   7   7  12   23.90    1.20
  -7   7  12   26.20    1.20
   7   7 -12   24.60    1.40
   7  -7  12   26.30    1.20
   7   7  13   10.10    0.80
  -7  -7  13   10.80    0.90
   7   7  13   11.70    0.90
   7   7 -13    9.60    1.00
   7  -7  13   12.50    0.90
  -7   7  13   10.00    0.80
  -7  -7  14   31.90    1.40
   7   7  14   31.20    1.40
   7   7  14   31.10    1.30
   7  -7  14   30.80    1.40
  -7   7  14   29.20    1.40
   7   7  15    0.30    0.70
  -7  -7  15    0.40    0.70
   7  -7  15    0.30    0.70
  -7   7  15   -0.20    0.70
  -7  -7  16   11.70    1.00
   7   7  16   12.50    1.00
   7  -7  16   13.10    1.10
  -7   7  16    9.60    1.00
  -7   8   0  213.88    3.30
  -7   8   0  223.38    3.60
   7   8   0  211.28    3.50
  -7   8   0  213.08    3.40
  -7   8  -1  258.37    4.00
   7   8   1  255.27    4.20
  -7  -8   1  263.07    3.90
   7   8   1  264.77    3.90
  -7   8  -1  257.77    4.20
  -7   8   1  265.97    4.30
   7   8  -1  255.27    4.10
  -7   8   1  258.27    4.00
   7  -8   1  263.97    4.10
  -7  -8   2   18.30    0.50
  -7   8  -2   19.30    0.60
   7   8   2   19.80    0.80
   7   8   2   18.90    0.50
  -7   8  -2   20.00    0.90
  -7   8   2   19.30    0.70
   7   8  -2   19.20    0.70
   7  -8   2   20.50    0.70
  -7   8   2   20.40    0.90
   7   8   3   86.79    1.80
  -7  -8   3   90.89    1.50
   7   8   3   91.09    1.50
  -7   8  -3   89.19    1.80
  -7   8  -3   91.09    1.60
  -7   8   3   92.79    1.80
   7   8  -3   89.49    1.60
   7   8  -3   87.39    1.90
  -7   8   3   88.19    1.60
   7  -8   3   93.09    1.70
  -7   8  -4   32.40    0.90
  -7  -8   4   32.80    0.80
   7   8   4   32.20    1.00
  -7   8  -4   32.80    1.10
   7   8   4   32.20    0.70
  -7   8   4   31.40    1.00
   7  -8   4   32.20    0.90
  -7   8   4   33.20    0.90
   7   8  -4   33.40    0.80
  -7  -8   5  112.29    2.00
   7   8   5  114.79    1.90
  -7   8  -5  112.39    2.10
   7   8   5  110.99    2.20
  -7   8  -5  109.29    2.20
  -7   8   5  112.29    2.00
   7  -8   5  112.89    2.00
   7   8  -5  113.89    2.30
  -7   8   5  116.79    2.20
  -7   8  -6   12.20    0.80
  -7   8  -6   12.20    0.80
   7   8   6   13.00    0.90
  -7  -8   6   11.10    0.60
   7   8   6   14.20    0.60
  -7   8   6   12.20    0.80
   7   8  -6   11.30    0.90
   7  -8   6   13.80    0.70
  -7   8   6   13.50    0.70
   7   8   7  100.79    1.90
  -7   8  -7   99.79    2.00
   7   8   7  103.09    2.10
  -7  -8   7  101.19    1.90
  -7   8  -7  105.69    2.10
   7  -8   7  101.79    2.00
  -7   8   7  102.89    2.00
  -7   8   7  102.39    2.00
   7   8  -7  100.99    2.20
  -7   8  -8   38.40    1.20
   7   8   8   38.10    1.30
  -7   8  -8   37.40    1.20
  -7  -8   8   37.80    1.10
   7   8   8   39.00    1.00
   7   8  -8   37.50    1.40
  -7   8   8   37.90    1.20
   7  -8   8   37.70    1.20
  -7   8   8   38.10    1.10
   7   8   9   19.40    1.10
  -7  -8   9   20.30    0.90
   7   8   9   18.20    0.80
   7   8  -9   18.10    1.20
   7  -8   9   20.30    0.90
  -7   8   9   19.20    0.90
  -7   8   9   19.20    1.00
  -7  -8  10    0.10    0.50
   7   8  10    0.10    0.50
   7   8  10   -0.50    0.50
  -7   8  10    0.10    0.50
   7  -8  10    0.20    0.50
   7   8 -10    0.00    0.70
  -7   8  10   -0.30    0.50
  -7  -8  11   32.70    1.20
   7   8  11   32.30    1.20
   7   8  11   31.70    1.30
  -7   8  11   32.60    1.20
   7   8 -11   30.00    1.50
   7  -8  11   33.80    1.20
  -7  -8  12   27.10    1.20
   7   8  12   25.80    1.10
   7   8  12   25.00    1.30
   7   8 -12   25.20    1.50
  -7   8  12   23.70    1.20
   7  -8  12   24.60    1.20
  -7  -8  13  130.99    2.70
   7   8  13  131.49    3.10
   7   8  13  140.49    2.90
   7  -8  13  134.49    2.80
   7   8 -13  131.09    3.00
  -7   8  13  137.39    2.80
   7   8  14   20.90    1.30
  -7  -8  14   20.60    1.20
   7   8 -14   16.90    1.30
  -7   8  14   18.00    1.20
   7  -8  14   21.80    1.30
  -7  -8  15    5.90    0.90
   7   8  15    4.30    0.90
   7  -8  15    4.60    0.80
  -7   8  15    3.70    0.80
  -7  -8  16   22.20    1.40
   7  -8  16   21.60    1.40
  -7   8  16   21.40    1.40
   7   9   0    2.90    0.40
  -7   9   0    2.60    0.30
  -7   9   0    3.40    0.50
   7   9   1   11.90    0.70
  -7   9  -1   11.20    0.80
  -7   9  -1   11.70    0.60
  -7   9   1   11.70    0.80
  -7   9   1   13.10    0.60
   7  -9   1   12.30    0.60
   7   9  -1   12.30    0.60
  -7   9  -2   61.89    1.20
  -7   9  -2   63.09    1.50
   7   9   2   60.59    1.40
   7  -9   2   62.59    1.20
   7   9  -2   61.79    1.30
  -7   9   2   61.29    1.20
  -7   9   2   59.89    1.50
  -7   9  -3   92.19    1.70
  -7   9  -3   91.19    1.90
   7   9   3   91.19    1.90
  -7   9   3   93.49    1.90
   7   9  -3   92.69    2.00
   7   9  -3   90.59    1.70
   7  -9   3   90.49    1.70
  -7   9   3   91.19    1.70
  -7   9  -4   26.30    0.80
  -7   9  -4   26.80    1.00
   7   9   4   26.90    1.00
   7   9  -4   25.00    1.10
   7  -9   4   25.30    0.80
  -7   9   4   27.00    1.00
  -7   9   4   25.50    0.80
   7   9  -4   26.40    0.80
   7   9   5   82.89    1.80
  -7   9  -5   84.29    1.80
  -7   9  -5   81.39    1.70
   7   9  -5   80.59    1.80
  -7   9   5   85.19    1.80
   7  -9   5   81.69    1.60
  -7   9   5   82.09    1.60
  -7  -9   6   24.60    0.80
  -7   9  -6   25.50    1.10
   7   9   6   24.10    1.10
  -7   9  -6   24.10    1.00
   7   9  -6   25.80    1.20
  -7   9   6   23.50    0.90
  -7   9   6   25.60    1.00
   7  -9   6   24.20    0.90
  -7  -9   7   32.70    1.00
  -7   9  -7   33.90    1.20
   7   9   7   32.50    1.10
  -7   9  -7   35.00    1.20
   7  -9   7   33.60    1.10
   7   9  -7   32.90    1.30
  -7   9   7   33.40    1.00
  -7   9   7   33.90    1.20
  -7  -9   8   10.10    0.70
   7   9   8    8.10    0.70
  -7   9  -8    9.00    0.70
  -7   9  -8    9.50    0.70
   7   9  -8    8.60    0.80
  -7   9   8    9.30    0.70
  -7   9   8   10.30    0.70
   7  -9   8    8.90    0.60
   7   9   9   54.89    1.60
  -7  -9   9   52.79    1.40
  -7   9   9   51.79    1.40
   7  -9   9   51.19    1.40
  -7   9   9   53.09    1.40
   7   9  -9   52.79    1.70
   7   9  10   42.50    1.50
  -7  -9  10   39.80    1.20
   7   9 -10   41.70    1.60
  -7   9  10   41.10    1.30
   7  -9  10   39.70    1.30
  -7   9  10   43.00    1.30
  -7  -9  11   58.99    1.60
   7   9  11   59.49    1.70
   7   9 -11   57.19    1.90
   7  -9  11   56.79    1.60
  -7   9  11   59.89    1.60
   7   9  12   22.30    1.30
  -7  -9  12   18.70    1.20
   7  -9  12   22.30    1.20
   7   9 -12   22.00    1.50
  -7   9  12   21.40    1.10
   7   9  13   25.40    1.40
  -7  -9  13   27.30    1.30
   7   9 -13   22.70    1.60
   7  -9  13   30.50    1.30
  -7   9  13   28.10    1.30
   7   9  14    3.60    0.80
  -7  -9  14    3.80    0.90
   7   9 -14    4.20    1.00
   7  -9  14    2.30    0.80
  -7   9  14    3.70    0.80
   7   9  15   10.80    1.00
   7  -9  15    9.80    1.00
  -7  10   0   55.09    1.20
   7  10   0   53.79    1.30
   7 -10   0   54.49    1.10
  -7  10   0   55.39    1.50
  -7  10  -1   64.79    1.60
  -7  10  -1   64.39    1.30
   7  10   1   67.59    1.50
   7 -10   1   67.19    1.30
  -7  10   1   65.19    1.60
   7  10  -1   64.99    1.40
  -7  10   1   63.09    1.30
  -7  10  -2   72.39    1.70
  -7  10  -2   69.39    1.40
   7  10   2   72.39    1.60
  -7  10   2   73.39    1.70
   7 -10   2   71.19    1.40
   7  10  -2   70.89    1.50
  -7  10   2   68.59    1.40
   7  10   3  230.08    3.90
  -7  10  -3  229.38    3.70
  -7  10  -3  232.88    3.90
   7 -10   3  231.48    3.70
   7  10  -3  231.68    4.00
   7  10  -3  228.58    3.70
  -7  10   3  232.08    3.90
  -7  10   3  225.28    3.90
   7  10   4    5.70    0.60
  -7  10  -4    7.00    0.70
  -7  10  -4    6.40    0.50
  -7  10   4    6.20    0.70
  -7  10   4    6.50    0.70
   7 -10   4    7.40    0.60
   7  10  -4    6.90    0.70
   7  10  -4    7.00    0.60
  -7  10  -5  117.69    2.30
   7  10   5  114.59    2.30
  -7  10  -5  118.19    2.20
  -7  10   5  114.79    2.30
   7 -10   5  113.99    2.10
   7  10  -5  115.69    2.40
  -7  10  -6   27.20    1.10
  -7  10  -6   27.80    1.10
   7  10   6   28.40    1.20
   7 -10   6   29.20    0.90
   7  10  -6   29.90    1.30
  -7  10   6   28.00    1.10
  -7  10  -7   50.79    1.40
   7  10   7   47.80    1.40
  -7  10  -7   50.39    1.40
   7 -10   7   48.50    1.30
   7  10  -7   48.90    1.60
  -7  10   7   49.99    1.50
   7  10   8   41.40    1.30
  -7  10  -8   42.90    1.40
  -7  10  -8   40.30    1.40
   7  10  -8   40.80    1.50
  -7  10   8   41.30    1.40
   7 -10   8   42.00    1.20
  -7  10  -9  101.69    2.20
   7  10   9  101.89    2.30
  -7  10  -9   97.49    2.20
   7  10  -9  104.39    2.40
   7 -10   9  101.59    2.10
  -7  10   9  100.99    2.20
   7  10  10    7.10    0.80
  -7  10  10    6.10    0.70
   7  10 -10    7.60    0.90
   7 -10  10    7.00    0.70
   7  10  11   13.10    1.00
   7  10 -11   14.20    1.10
   7 -10  11   13.40    1.00
   7  10  12    6.20    0.80
   7  10 -12    5.70    0.90
   7 -10  12    6.10    0.70
   7  10  13   43.10    1.60
   7  10 -13   42.40    1.90
   7 -10  13   41.70    1.50
   7  10  14   10.00    1.00
   7  10 -14    8.60    1.10
   7 -10  14    7.30    0.90
   7  10  15   93.79    2.40
   7 -10  15   91.69    2.40
   7  11   0    0.20    0.40
  -7  11   0    0.80    0.60
  -7  11  -1   55.49    1.50
   7  11   1   55.89    1.40
  -7  11   1   56.29    1.50
   7  11  -1   56.49    1.40
   7  11   2   24.90    1.00
  -7  11  -2   22.40    1.20
  -7  11  -2   24.10    1.10
   7  11  -2   24.30    1.10
  -7  11   2   24.00    1.10
   7  11  -2   24.90    0.90
  -7  11  -3   24.00    1.10
  -7  11  -3   21.90    1.00
   7  11   3   22.20    1.00
  -7  11   3   22.00    1.10
   7  11  -3   22.10    1.10
   7  11  -3   24.10    0.90
   7  11   4   24.90    1.10
  -7  11  -4   25.60    1.10
  -7  11  -4   22.80    0.90
   7  11  -4   24.60    1.20
   7  11  -4   25.50    1.00
  -7  11   4   23.00    1.10
  -7  11  -5  100.29    2.00
   7  11   5  101.09    2.20
  -7  11  -5  100.29    2.20
  -7  11   5  105.49    2.20
   7  11  -5  102.29    2.30
  -7  11  -6   28.40    1.10
   7  11   6   30.30    1.20
  -7  11  -6   28.80    1.20
  -7  11   6   29.00    1.20
   7  11  -6   27.10    1.30
  -7  11  -7   83.29    2.00
   7  11   7   83.29    2.00
  -7  11  -7   83.79    1.90
  -7  11   7   84.39    2.00
   7  11  -7   84.79    2.10
   7  11   8   58.79    1.70
  -7  11  -8   57.79    1.60
  -7  11  -8   54.69    1.60
   7  11  -8   58.19    1.80
  -7  11   8   54.79    1.60
  -7  11  -9   50.69    1.60
  -7  11  -9   52.59    1.50
   7  11   9   48.60    1.60
  -7  11   9   51.49    1.60
   7  11  -9   52.19    1.80
   7  11  10   59.19    1.80
  -7  11 -10   62.29    1.80
  -7  11  10   60.29    1.70
   7  11 -10   60.59    2.00
   7  11  11    4.90    0.80
   7  11 -11    3.70    0.80
   7  11  12    0.40    0.70
   7  11 -12    0.40    0.80
   7  11  13   23.10    1.40
   7  11 -13   20.70    1.60
   7  11  14    7.90    1.00
  -7  12   0    8.90    0.80
   7  12   0   10.20    0.80
   7  12   1  193.58    3.40
  -7  12  -1  196.78    3.50
   7  12  -1  190.98    3.40
  -7  12   1  195.38    3.50
  -7  12  -2   36.50    1.30
   7  12   2   34.40    1.20
  -7  12   2   33.80    1.30
   7  12  -2   35.80    1.40
   7  12  -2   35.90    1.20
  -7  12  -3   83.09    2.00
   7  12   3   82.19    1.90
  -7  12   3   83.79    2.00
   7  12  -3   83.79    1.80
   7  12  -3   87.59    2.10
   7  12   4   22.90    1.10
  -7  12  -4   25.10    1.20
  -7  12   4   24.60    1.20
   7  12  -4   25.20    1.30
  -7  12  -5   18.40    1.10
   7  12   5   15.70    1.10
   7  12  -5   19.70    1.20
  -7  12   5   17.90    1.10
  -7  12  -6   25.90    1.30
   7  12   6   26.90    1.30
   7  12  -6   25.90    1.40
  -7  12   6   23.90    1.20
   7  12   7  112.59    2.50
  -7  12  -7  112.99    2.40
   7  12  -7  110.99    2.60
  -7  12   7  113.09    2.50
   7  12   8    6.20    0.80
  -7  12  -8    7.50    0.80
  -7  12   8    5.10    0.80
   7  12  -8    4.50    0.80
   7  12   9   79.39    2.10
  -7  12  -9   84.09    2.60
  -7  12   9   79.59    2.00
   7  12  -9   80.59    2.20
   7  12  10   21.00    1.30
  -7  12  10   20.40    1.30
   7  12 -10   20.90    1.50
   7  12  11   44.50    1.60
   7  12 -11   40.80    1.80
  -7  12  11   42.60    1.60
   7  12  12    3.40    0.80
   7  12 -12    2.40    0.90
   7  12  13   48.20    1.80
   7  12 -13   46.40    2.00
   7  12  14    9.50    1.50
   7  13   0    2.60    0.60
  -7  13   0    2.30    0.70
   7  13   1   65.39    1.70
  -7  13  -1   65.99    1.80
  -7  13   1   65.19    1.80
   7  13  -1   64.39    1.60
   7  13   2   17.90    1.00
  -7  13  -2   19.90    1.20
   7  13  -2   17.80    1.20
  -7  13   2   19.00    1.20
   7  13  -2   20.70    1.00
  -7  13  -3   50.49    1.60
   7  13   3   54.69    1.60
   7  13  -3   56.09    1.50
   7  13  -3   57.49    1.70
  -7  13   3   51.39    1.60
  -7  13  -4   68.39    1.90
   7  13   4   69.49    1.80
  -7  13   4   69.99    1.90
   7  13  -4   72.39    2.00
  -7  13  -5    8.80    0.80
   7  13   5    8.80    0.80
  -7  13   5    8.90    0.80
   7  13  -5    6.70    0.80
  -7  13  -6    8.40    0.80
   7  13   6    9.30    0.90
   7  13  -6    9.20    0.90
  -7  13   6    9.30    0.90
   7  13   7    3.90    0.80
  -7  13  -7    4.50    0.70
  -7  13   7    3.80    0.80
   7  13  -7    3.70    0.80
  -7  13  -8   47.80    1.60
   7  13   8   45.20    1.70
  -7  13   8   49.40    1.60
   7  13  -8   45.60    1.70
   7  13   9   44.20    1.70
  -7  13   9   43.10    1.60
   7  13  -9   45.30    1.80
   7  13  10   34.50    1.60
  -7  13  10   32.20    1.50
   7  13 -10   34.80    1.70
   7  13  11   69.89    2.10
   7  13 -11   67.39    2.20
  -7  13  11   66.59    2.00
   7  13  12   11.70    1.10
   7  13 -12   12.30    1.20
   7  13  13   17.20    1.80
  -7  14   0    3.20    0.70
   7  14   0    2.80    0.60
  -7  14  -1    4.70    0.80
   7  14   1    3.80    0.70
   7  14  -1    4.10    0.70
  -7  14   1    3.70    0.70
  -7  14  -2   37.60    1.50
   7  14   2   35.70    1.40
   7  14  -2   39.30    1.50
  -7  14   2   39.20    1.50
   7  14  -2   41.90    1.30
  -7  14  -3   65.29    1.80
   7  14   3   65.29    1.80
  -7  14   3   63.19    1.90
   7  14  -3   60.89    1.70
   7  14  -3   65.39    1.90
  -7  14  -4   29.10    1.40
   7  14   4   25.60    1.30
  -7  14   4   25.30    1.20
   7  14  -4   24.70    1.40
   7  14   5  152.98    3.10
  -7  14  -5  158.78    3.10
  -7  14   5  150.18    3.10
   7  14  -5  159.18    3.20
   7  14   6   20.70    1.30
  -7  14  -6   21.70    1.30
   7  14  -6   20.00    1.40
  -7  14   6   20.20    1.30
   7  14   7   88.39    2.30
  -7  14  -7   90.59    2.20
   7  14  -7   91.99    2.40
  -7  14   7   92.29    2.30
   7  14   8   11.20    1.00
  -7  14  -8    9.90    0.90
   7  14  -8   10.90    1.00
  -7  14   8    8.70    0.90
   7  14   9   48.40    1.80
   7  14  -9   48.50    1.90
  -7  14   9   51.19    1.80
   7  14  10   32.30    1.60
   7  14 -10   29.50    1.70
  -7  14  10   30.40    1.60
   7  14  11   32.30    1.70
   7  14 -11   31.30    1.80
  -7  14  11   30.20    1.50
   7  15   0    6.10    0.70
  -7  15   0    5.40    0.80
   7  15   1   15.60    1.10
  -7  15  -1   16.00    1.20
  -7  15   1   11.50    0.90
   7  15  -1   16.60    1.10
  -7  15  -2    6.60    0.90
   7  15   2    6.60    0.80
   7  15  -2    6.80    0.70
   7  15  -2    5.80    0.80
  -7  15   2    5.30    0.80
  -7  15  -3    9.60    0.90
   7  15   3    8.30    0.80
   7  15  -3    7.90    0.90
  -7  15   3    7.00    0.80
  -7  15  -4   11.50    1.00
   7  15   4   12.10    0.90
  -7  15   4   11.30    1.00
   7  15  -4   10.90    1.00
   7  15   5   35.40    1.50
  -7  15  -5   35.00    1.60
   7  15  -5   37.00    1.60
  -7  15   5   35.00    1.60
  -7  15  -6    1.70    0.80
   7  15   6    2.20    0.70
   7  15  -6    2.30    0.80
  -7  15   6    1.80    0.80
   7  15   7   34.20    1.60
  -7  15  -7   34.50    1.60
   7  15  -7   31.70    1.70
  -7  15   7   30.10    1.50
   7  15   8   20.60    1.40
   7  15  -8   21.90    1.50
  -7  15   8   18.70    1.40
   7  15   9    8.30    1.00
  -7  15   9    7.50    1.00
   7  15  -9    8.40    1.10
   7  15  10    1.50    0.90
  -7  15  10    1.00    0.80
   7  15 -10    1.60    0.90
  -7  15  11   19.90    1.60
   7  16   0    3.10    0.70
  -7  16   0    3.10    0.80
  -7  16  -1   17.30    1.30
   7  16   1   14.40    1.20
  -7  16   1   16.10    1.30
   7  16  -1   11.10    1.00
   7  16  -1   15.50    1.10
  -7  16  -2    0.40    0.80
   7  16   2   -0.10    0.60
   7  16  -2    0.60    0.70
   7  16  -2    1.10    0.60
  -7  16   2    1.60    0.80
   7  16   3   38.30    1.60
  -7  16  -3   37.90    1.60
  -7  16   3   35.70    1.60
   7  16  -3   42.50    1.70
   7  16   4   17.30    1.30
  -7  16  -4   17.40    1.30
   7  16  -4   13.60    1.10
  -7  16   4   15.60    1.20
  -7  16  -5   26.20    1.50
   7  16   5   25.00    1.50
  -7  16   5   25.20    1.50
   7  16  -5   24.20    1.70
  -7  16  -6    0.90    0.80
   7  16   6    1.00    0.80
   7  16  -6    1.40    0.80
  -7  16   6    0.50    0.80
   7  16   7   30.20    1.60
  -7  16  -7   29.40    1.60
  -7  16   7   28.60    1.60
   7  16  -7   28.30    1.70
   7  16   8    0.10    0.80
   7  16  -8    1.60    0.90
  -7  16   8    0.10    0.80
   7  16   9   41.70    1.80
   7  16  -9   38.20    1.90
  -7  16   9   39.80    1.80
  -7  16  10    1.50    0.90
   7  17   0   15.70    1.20
  -7  17   0   13.80    1.10
   7  17   1   10.80    0.90
  -7  17  -1   10.00    1.00
   7  17  -1   10.50    1.00
  -7  17   1   12.30    1.10
   7  17  -1   11.10    0.90
  -7  17  -2    4.60    0.90
   7  17   2    4.20    0.80
   7  17  -2    4.60    0.90
  -7  17   2    5.30    0.90
   7  17   3   20.20    1.40
  -7  17  -3   20.90    1.50
   7  17  -3   21.10    1.60
  -7  17   3   18.20    1.50
   7  17   4   -0.10    0.70
  -7  17  -4    0.80    0.80
   7  17  -4    0.30    0.80
  -7  17   4    0.40    0.90
  -7  17  -5   23.40    1.50
   7  17   5   22.50    1.50
  -7  17   5   21.80    1.50
   7  17  -5   23.60    1.60
  -7  17  -6    8.20    1.00
   7  17   6    9.00    1.00
  -7  17   6    8.90    1.10
   7  17  -6    7.30    1.10
   7  17   7   21.20    1.50
   7  17  -7   19.40    1.60
  -7  17   7   19.00    1.50
  -7  17   8   18.40    1.50
   7  18   0    0.40    0.80
  -7  18   0    0.20    0.90
   7  18   1    9.00    1.00
  -7  18  -1    8.90    1.10
   7  18  -1    9.90    1.10
  -7  18   1    9.90    1.10
   7  18  -1    9.50    1.00
  -7  18  -2    2.20    0.90
   7  18   2    2.70    0.80
  -7  18   2    2.60    0.90
   7  18  -2    2.30    0.90
   7  18   3    1.00    0.80
  -7  18  -3    0.80    0.90
  -7  18   3    0.70    0.90
   7  18  -3    1.50    0.90
  -7  18  -4   18.70    1.50
   7  18   4   18.10    1.40
  -7  18   4   16.90    1.30
   7  18  -4   19.00    1.60
   7  18   5   61.59    2.10
  -7  18  -5   64.69    2.10
  -7  18   5   59.09    2.10
   7  18  -5   61.69    2.20
  -7  18  -6   41.20    1.90
   7  19   0   19.00    1.60
   7  19   0   17.00    1.40
  -7  19   0   20.90    1.60
   7  19   1    4.60    0.90
  -7  19  -1    4.30    1.00
  -7  19   1    3.40    1.10
   7  19  -1    5.10    1.00
   7  19   2    5.00    0.90
  -7  19  -2    5.30    1.10
   7  19  -2    6.30    1.10
  -7  19  -3    3.80    1.00
   7  19   3    3.60    0.90
  -7  19  -4    4.60    1.00
  -7  19  -5   11.90    1.20
   7  20   0   35.60    1.70
  -8   0   0  279.77    4.30
  -8   0  -1  958.20   14.50
  -8   0   1  922.71   14.00
   8   0  -1  950.90   14.20
   8   0   2   64.79    1.30
  -8   0   2   66.69    1.30
   8   0  -2   64.59    1.10
   8   0  -3  218.48    3.40
   8   0   3  216.88    3.50
  -8   0   3  222.48    3.50
  -8   0   4   33.90    0.70
   8   0  -4   35.90    0.80
   8   0   4   34.30    0.90
  -8   0   4   33.90    0.90
  -8   0   5  648.84    9.80
   8   0   5  675.73    9.90
   8   0  -5  650.43    9.80
  -8   0   5  666.93    9.90
  -8   0   6  297.97    4.50
   8   0  -6  301.87    4.70
  -8   0   6  307.37    4.80
   8   0   6  301.17    4.80
   8   0   7  502.05    7.70
  -8   0   7  501.75    7.70
  -8   0   8  629.54    9.40
   8   0   8  600.54    9.30
   8   0   9    1.10    0.50
  -8   0   9    1.80    0.50
   8   0  10  375.86    5.90
  -8   0  10  353.66    5.80
   8   0  11  119.69    2.40
  -8   0  11  115.09    2.40
   8   0  12   39.00    1.40
  -8   0  12   37.50    1.30
   8   0  13   39.90    1.50
  -8   0  13   40.70    1.50
  -8   0  14  176.58    3.40
   8   0  14  180.68    3.40
   8   0  15    4.80    0.80
  -8   0  15    6.20    0.90
   8   0  16   55.39    1.90
  -8   0  16   55.99    1.90
  -8   1   0    0.50    0.30
  -8  -1   0    0.20    0.30
  -8  -1   1   10.20    0.50
  -8   1  -1   10.30    0.50
   8  -1  -1   10.00    0.30
  -8  -1  -1    9.70    0.50
  -8   1   1   10.20    0.50
  -8   1   1    9.90    0.60
   8  -1  -2   26.90    0.60
  -8  -1   2   26.80    0.80
   8   1   2   27.40    0.80
   8   1  -2   26.90    0.70
   8  -1   2   26.60    0.70
  -8   1   2   27.20    0.70
  -8   1   2   27.10    0.70
   8   1   3   46.70    1.00
  -8  -1   3   47.50    1.00
   8  -1  -3   48.40    0.90
  -8   1   3   48.10    0.90
   8  -1   3   45.40    1.00
   8   1  -3   50.19    1.00
  -8   1   3   47.90    1.10
   8   1   4   23.60    0.80
   8  -1  -4   23.20    0.60
  -8  -1   4   21.30    0.70
   8  -1   4   21.00    0.70
  -8   1   4   22.10    0.70
   8   1  -4   23.50    0.70
  -8   1   4   21.30    0.60
   8   1   5   11.30    0.60
  -8  -1   5    9.90    0.60
  -8   1   5   12.20    0.70
   8   1  -5   12.40    0.60
   8  -1   5   11.20    0.70
  -8   1   5   10.20    0.40
   8   1   6   13.40    0.60
  -8  -1   6   14.10    0.70
   8   1  -6   14.20    0.70
  -8   1   6   13.80    0.70
  -8   1   6   14.20    0.50
   8   1   7   11.20    0.60
  -8  -1   7   11.50    0.70
  -8   1   7   12.00    0.70
  -8   1   7   11.30    0.40
   8  -1   7   12.20    0.70
   8   1  -7   10.60    0.70
   8   1   8   23.50    0.90
  -8  -1   8   22.50    0.90
  -8   1   8   23.80    0.90
   8   1  -8   23.80    1.00
   8  -1   8   21.90    0.80
  -8  -1   9   17.50    0.90
   8   1   9   19.10    0.90
  -8   1   9   17.60    0.80
   8  -1   9   17.80    0.90
   8   1  10  116.89    2.30
  -8  -1  10  115.09    2.30
   8  -1  10  119.29    2.30
  -8   1  10  120.59    2.30
   8   1  11    6.70    0.60
  -8  -1  11    9.10    0.80
  -8   1  11    7.10    0.60
   8  -1  11    8.80    0.80
   8   1  12   13.10    1.00
  -8  -1  12   13.20    1.00
   8  -1  12   13.30    1.00
  -8   1  12   14.20    1.10
  -8  -1  13    0.20    0.60
   8   1  13    0.10    0.60
  -8   1  13    1.30    0.60
   8  -1  13    0.00    0.70
   8   1  14  186.08    3.50
  -8  -1  14  170.68    3.40
   8  -1  14  184.08    3.50
  -8   1  14  181.98    3.40
  -8  -1  15   21.10    1.30
   8   1  15   16.40    1.20
   8  -1  15   17.50    1.30
  -8   1  15   20.40    1.30
  -8  -1  16   18.80    1.40
   8   1  16   17.00    1.40
   8  -1  16   18.20    1.40
  -8   1  16   20.30    1.40
  -8   2   0  136.99    2.30
  -8   2   0  143.79    2.30
  -8  -2   0  140.89    2.30
  -8   2  -1   63.49    1.30
  -8   2  -1   64.59    1.30
  -8  -2   1   65.19    1.20
  -8   2   1   67.49    1.20
  -8   2   1   65.19    1.30
  -8  -2  -1   65.29    1.20
   8   2   2   31.70    0.80
  -8  -2   2   30.50    0.80
  -8   2   2   32.50    0.80
   8  -2   2   32.10    0.80
  -8   2   2   31.00    0.80
   8   2  -2   29.90    0.80
   8   2   3   65.39    1.30
  -8  -2   3   65.39    1.30
   8  -2   3   68.89    1.30
  -8   2   3   66.49    1.20
   8   2  -3   68.09    1.30
  -8   2   3   67.89    1.30
   8   2   4   71.49    1.40
  -8  -2   4   73.89    1.40
   8   2  -4   75.49    1.40
  -8   2   4   75.99    1.30
  -8   2   4   77.39    1.50
   8  -2   4   75.69    1.50
  -8  -2   5  407.06    6.10
   8   2   5  397.16    6.10
   8  -2   5  403.56    6.10
   8   2  -5  394.56    6.10
  -8   2   5  403.36    6.00
  -8   2   5  391.36    6.10
   8   2   6  105.89    2.00
  -8  -2   6  106.59    2.00
   8  -2   6  107.69    2.00
   8   2  -6  106.89    2.00
  -8   2   6  109.99    2.00
  -8   2   6  106.79    1.80
   8   2   7   57.19    1.30
  -8  -2   7   56.59    1.30
   8   2  -7   56.59    1.30
   8  -2   7   56.89    1.30
  -8   2   7   56.09    1.30
  -8   2   7   56.49    1.10
   8   2   8   72.49    1.60
  -8  -2   8   77.49    1.60
   8   2  -8   76.19    1.70
  -8   2   8   77.19    1.60
   8  -2   8   75.29    1.60
   8   2   9   22.50    1.00
  -8  -2   9   22.50    1.00
   8   2  -9   23.30    1.00
  -8   2   9   21.60    0.90
   8  -2   9   23.90    0.90
   8   2  10   86.19    1.80
  -8  -2  10   86.19    1.90
   8  -2  10   88.59    1.90
  -8   2  10   84.79    1.90
  -8  -2  11    2.30    0.50
   8   2  11    1.10    0.60
  -8   2  11    0.80    0.60
   8  -2  11    1.20    0.50
   8   2  12    7.10    0.70
  -8  -2  12    8.20    0.80
  -8   2  12    7.20    0.70
   8  -2  12    8.60    0.80
   8   2  13  109.29    2.40
  -8  -2  13  105.79    2.40
  -8   2  13  107.39    2.40
   8  -2  13  103.99    2.40
   8   2  14   33.90    1.40
  -8  -2  14   35.70    1.40
   8  -2  14   32.40    1.40
  -8   2  14   30.70    1.40
   8   2  15   71.29    2.00
  -8  -2  15   70.89    2.00
   8  -2  15   74.19    2.00
  -8   2  15   70.29    1.90
  -8  -2  16   19.50    1.40
   8   2  16   18.20    1.40
   8  -2  16   20.90    1.40
  -8   2  16   20.50    1.40
   8   2  17   23.20    1.90
  -8   3   0    0.40    0.30
  -8  -3   0    0.20    0.30
  -8   3   0    0.30    0.30
  -8   3  -1  176.68    2.90
  -8  -3   1  176.98    2.80
  -8   3  -1  172.28    2.80
  -8   3   1  173.68    2.80
  -8   3   1  175.98    2.80
  -8  -3  -1  174.18    2.80
  -8  -3   2  294.97    4.50
   8   3   2  304.47    4.60
  -8   3  -2  300.37    4.60
  -8   3   2  295.37    4.60
   8  -3   2  289.17    4.60
  -8   3   2  294.27    4.60
   8   3  -2  300.27    4.60
   8   3   3   38.60    0.90
  -8  -3   3   37.60    0.90
  -8   3  -3   37.70    1.00
   8  -3   3   38.70    0.90
  -8   3   3   38.20    0.90
   8   3  -3   38.50    0.90
  -8   3   3   38.80    0.90
   8   3   4  388.66    5.80
  -8  -3   4  379.56    5.80
   8  -3   4  389.16    5.90
  -8   3   4  375.86    5.90
   8   3  -4  383.76    5.90
  -8   3   4  380.26    5.80
  -8  -3   5   62.49    1.30
   8   3   5   62.49    1.30
   8  -3   5   60.69    1.30
   8   3  -5   62.39    1.30
  -8   3   5   61.49    1.20
  -8   3   5   60.79    1.30
  -8  -3   6   35.90    1.00
   8   3   6   36.00    0.90
  -8   3   6   36.00    1.00
   8   3  -6   36.00    1.10
   8  -3   6   35.00    1.00
  -8   3   6   35.90    0.80
   8   3   7   35.40    1.00
  -8  -3   7   36.60    1.00
   8  -3   7   36.60    1.00
  -8   3   7   36.30    0.90
   8   3  -7   36.50    1.10
  -8   3   7   34.60    1.00
   8   3   8  100.19    1.90
  -8  -3   8  102.79    2.00
   8   3  -8   99.09    2.00
  -8   3   8  102.19    2.00
  -8   3   8   98.59    1.80
   8  -3   8  100.59    2.00
   8   3   9    7.70    0.60
  -8  -3   9   10.60    0.70
   8   3  -9   10.20    0.80
   8  -3   9    8.60    0.70
  -8   3   9    9.70    0.70
   8   3  10   45.70    1.30
  -8  -3  10   46.50    1.30
   8   3 -10   45.20    1.50
  -8   3  10   45.30    1.30
   8  -3  10   45.20    1.40
  -8  -3  11   54.29    1.50
   8   3  11   54.69    1.50
   8  -3  11   54.59    1.50
  -8   3  11   53.19    1.40
   8   3  12    1.30    0.60
  -8  -3  12    1.40    0.60
  -8   3  12    1.30    0.60
   8  -3  12    1.10    0.60
   8   3  13    6.70    0.70
   8   3  13    6.50    0.80
  -8  -3  13    4.40    0.70
  -8   3  13    6.30    0.80
   8  -3  13    6.40    0.80
   8   3  14   79.89    2.00
   8   3  14   79.49    1.90
  -8  -3  14   79.69    2.10
  -8   3  14   78.19    2.10
   8  -3  14   80.79    2.10
   8   3  15   28.50    1.40
  -8  -3  15   32.30    1.50
   8  -3  15   29.90    1.50
  -8   3  15   31.00    1.50
  -8  -3  16   14.40    1.10
   8   3  16   15.80    1.10
   8  -3  16   15.60    1.20
  -8   3  16   17.30    1.20
  -8  -4   0   78.99    1.40
  -8   4   0   74.09    1.50
  -8   4   0   78.89    1.40
  -8   4  -1   53.49    1.20
  -8  -4   1   56.99    1.10
  -8   4  -1   54.89    1.10
  -8   4   1   55.99    1.10
  -8   4   1   55.79    1.20
  -8  -4  -1   57.29    1.10
  -8  -4   2   26.30    0.70
   8   4   2   26.30    0.70
  -8   4  -2   26.30    0.90
  -8   4   2   26.00    0.80
   8  -4   2   28.10    0.80
   8   4  -2   25.40    0.80
  -8   4   2   25.80    0.80
  -8  -4   3   96.19    1.70
   8   4   3   95.99    1.70
  -8   4  -3   91.49    1.80
  -8   4   3   95.99    1.70
   8   4  -3   94.89    1.80
   8  -4   3   92.39    1.70
   8   4  -3   93.39    1.50
  -8   4   3   95.79    1.70
  -8  -4   4   35.20    0.90
  -8   4  -4   35.70    1.00
   8   4   4   35.80    0.90
  -8   4   4   35.20    0.90
   8   4  -4   36.40    0.70
   8   4  -4   36.50    1.00
  -8   4   4   36.70    0.90
   8  -4   4   36.90    0.90
   8   4   5   28.60    0.80
  -8  -4   5   27.80    0.80
   8  -4   5   27.60    0.90
  -8   4   5   27.20    0.80
   8   4  -5   27.10    0.90
  -8   4   5   26.10    0.80
   8   4  -5   26.40    0.50
  -8  -4   6   37.70    1.00
   8   4   6   38.20    1.00
  -8   4   6   39.90    1.00
   8  -4   6   41.30    1.10
   8   4  -6   39.60    1.10
  -8   4   6   39.70    1.10
  -8  -4   7   24.10    0.90
   8   4   7   22.60    0.80
  -8   4   7   22.50    0.90
   8  -4   7   23.00    0.90
   8   4  -7   22.90    1.00
  -8   4   7   23.80    0.70
  -8  -4   8   24.40    0.90
   8   4   8   27.00    0.90
   8   4  -8   26.20    1.10
  -8   4   8   28.30    1.00
   8  -4   8   25.80    1.00
  -8   4   8   25.80    0.80
   8   4   9  333.07    5.30
  -8  -4   9  330.47    5.30
  -8   4   9  333.37    5.30
   8  -4   9  324.67    5.30
   8   4  -9  327.37    5.40
  -8  -4  10   57.69    1.50
   8   4  10   56.79    1.50
   8  -4  10   57.79    1.50
  -8   4  10   59.19    1.50
   8   4 -10   56.29    1.60
   8   4  11   15.30    1.00
  -8  -4  11   17.20    1.00
   8  -4  11   15.90    0.90
   8   4 -11   18.40    1.20
  -8   4  11   15.80    1.00
   8   4  12  159.58    3.00
   8   4  12  157.68    3.00
  -8  -4  12  158.48    3.00
   8  -4  12  156.78    3.00
  -8   4  12  158.28    3.00
  -8  -4  13   17.30    1.20
   8   4  13   16.30    1.10
   8   4  13   17.40    1.10
  -8   4  13   18.00    1.20
   8  -4  13   16.40    1.20
   8   4  14   34.30    1.30
  -8  -4  14   34.60    1.40
   8   4  14   32.20    1.40
   8  -4  14   32.60    1.40
  -8   4  14   32.90    1.40
  -8  -4  15   57.19    1.80
   8   4  15   58.39    1.80
   8  -4  15   56.59    1.80
  -8   4  15   56.09    1.80
  -8  -4  16    4.60    0.90
   8   4  16    3.50    0.80
   8  -4  16    4.10    0.90
  -8   4  16    5.70    0.90
  -8   5   0   13.40    0.60
  -8   5   0   13.80    0.70
  -8  -5   0   13.70    0.50
   8   5   0   14.00    0.60
  -8   5   0   13.40    0.30
  -8   5  -1  511.65    7.70
  -8  -5   1  517.15    7.60
  -8   5  -1  508.85    7.50
  -8   5  -1  498.25    7.80
  -8   5   1  506.95    7.70
   8   5  -1  520.95    7.60
  -8   5   1  516.95    7.70
   8   5   2   18.30    0.60
  -8   5  -2   19.60    0.50
  -8  -5   2   19.10    0.60
  -8   5  -2   19.50    0.80
  -8   5   2   19.40    0.70
   8   5  -2   20.00    0.60
  -8   5   2   18.70    0.70
   8   5  -2   19.50    0.80
   8  -5   2   19.30    0.70
  -8   5  -3    8.00    0.60
   8   5   3    8.00    0.40
  -8  -5   3    8.10    0.50
   8  -5   3    7.50    0.60
   8   5  -3    7.80    0.60
  -8   5   3    7.80    0.60
  -8   5   3    8.20    0.60
   8   5  -3    7.10    0.40
  -8   5  -4    9.10    0.70
  -8  -5   4    8.50    0.60
   8   5   4   10.10    0.50
  -8   5   4    9.10    0.60
   8   5  -4    8.80    0.70
   8   5  -4    8.40    0.40
   8  -5   4   10.00    0.60
  -8   5   4    8.90    0.60
  -8  -5   5   -0.20    0.30
  -8   5  -5    1.00    0.40
   8   5   5    0.90    0.30
  -8   5   5    0.20    0.30
  -8   5   5    0.50    0.40
   8   5  -5    0.30    0.40
   8   5  -5    0.00    0.20
   8  -5   5    0.80    0.40
   8   5   6   12.70    0.60
  -8  -5   6   12.00    0.70
  -8   5   6   11.80    0.70
   8  -5   6   12.20    0.60
  -8   5   6   11.90    0.70
   8   5  -6   12.20    0.80
  -8  -5   7   16.20    0.80
   8   5   7   15.80    0.70
   8   5  -7   15.50    0.90
  -8   5   7   16.70    0.80
  -8   5   7   16.00    0.70
   8  -5   7   16.40    0.80
   8   5   8   22.50    0.90
  -8  -5   8   22.50    0.90
  -8   5   8   22.90    0.90
   8   5  -8   22.60    1.10
   8  -5   8   20.70    0.90
  -8   5   8   23.00    0.80
   8   5   9    7.00    0.60
  -8  -5   9    8.80    0.70
   8   5   9    9.50    0.70
   8  -5   9    7.90    0.60
  -8   5   9    7.60    0.60
   8   5  -9    7.80    0.70
  -8  -5  10   49.90    1.40
   8   5  10   50.19    1.40
   8   5  10   50.49    1.40
  -8   5  10   48.50    1.40
   8  -5  10   49.70    1.40
   8   5 -10   50.69    1.60
  -8  -5  11   34.30    1.20
   8   5  11   37.70    1.30
   8   5  11   34.90    1.20
   8   5 -11   36.50    1.50
  -8   5  11   37.60    1.30
   8  -5  11   37.60    1.30
   8   5  12   18.60    1.10
   8   5  12   18.00    1.10
  -8  -5  12   19.10    1.10
   8  -5  12   18.20    1.10
   8   5 -12   16.40    1.30
  -8   5  12   18.00    1.10
  -8  -5  13   20.40    1.20
   8   5  13   19.40    1.20
   8   5  13   18.90    1.20
  -8   5  13   21.40    1.20
   8  -5  13   20.90    1.20
   8   5  14    4.10    0.80
  -8  -5  14    4.30    0.80
   8   5  14    4.90    0.80
  -8   5  14    3.90    0.70
   8  -5  14    4.10    0.80
   8   5  15    0.20    0.70
  -8  -5  15    1.00    0.70
  -8   5  15    1.10    0.70
   8  -5  15    1.20    0.80
   8   5  16    3.30    0.80
  -8  -5  16    3.00    0.80
  -8   5  16    3.80    0.80
   8  -5  16    2.50    0.80
  -8   6   0   16.70    0.60
  -8   6   0   16.10    0.40
  -8   6   0   16.40    0.80
  -8  -6   0   16.70    0.60
   8   6   0   17.60    0.60
  -8  -6   1   56.59    1.10
   8   6   1   55.99    1.10
  -8   6  -1   54.69    1.30
   8   6   1   56.59    1.20
  -8   6  -1   57.69    1.00
  -8   6   1   56.19    1.20
  -8   6   1   54.89    1.30
   8   6  -1   53.99    1.10
  -8   6  -2  103.29    2.00
   8   6   2  104.39    1.90
   8   6   2  103.29    1.70
  -8   6  -2  105.59    1.70
  -8  -6   2  102.29    1.70
   8   6  -2   97.49    1.70
   8  -6   2  105.09    1.80
  -8   6   2  102.39    1.80
  -8   6   2  100.29    1.90
   8   6   3  210.28    3.50
  -8  -6   3  214.78    3.30
  -8   6  -3  213.78    3.30
  -8   6  -3  205.28    3.50
   8   6   3  211.28    3.30
  -8   6   3  205.98    3.50
   8   6  -3  212.98    3.30
  -8   6   3  210.38    3.40
   8   6  -3  208.98    3.50
   8  -6   3  215.68    3.40
   8   6   4  410.96    6.50
  -8   6  -4  418.66    6.50
  -8  -6   4  420.26    6.30
   8   6   4  416.06    6.30
  -8   6  -4  421.36    6.30
  -8   6   4  418.16    6.40
  -8   6   4  422.96    6.40
   8  -6   4  418.96    6.40
   8   6  -4  415.36    6.50
   8   6  -4  413.86    6.20
  -8   6  -5   20.50    0.90
   8   6   5   22.20    0.70
  -8  -6   5   20.80    0.70
   8   6   5   19.80    0.80
   8   6  -5   20.80    0.90
   8  -6   5   20.40    0.80
  -8   6   5   20.80    0.80
  -8   6   5   20.90    0.80
   8   6   6   77.29    1.50
   8   6   6   77.09    1.70
  -8  -6   6   72.89    1.50
  -8   6  -6   75.99    1.70
  -8   6   6   78.69    1.60
  -8   6   6   79.19    1.60
   8   6  -6   77.59    1.70
   8  -6   6   75.59    1.60
   8   6   7    7.30    0.50
  -8  -6   7    7.70    0.50
   8   6   7    8.10    0.60
  -8   6   7    5.70    0.50
  -8   6   7    6.50    0.50
   8  -6   7    6.00    0.50
   8   6  -7    5.80    0.60
   8   6   8    5.70    0.50
   8   6   8    5.70    0.60
  -8  -6   8    6.80    0.60
   8  -6   8    6.00    0.60
  -8   6   8    6.30    0.60
  -8   6   8    5.70    0.50
   8   6  -8    4.60    0.60
  -8  -6   9    6.40    0.60
   8   6   9    8.10    0.70
   8   6   9    7.70    0.60
   8   6  -9    7.00    0.70
  -8   6   9    6.30    0.60
   8  -6   9    6.30    0.60
  -8   6   9    5.30    0.50
   8   6  10   29.70    1.20
   8   6  10   29.50    1.10
  -8  -6  10   29.80    1.10
   8   6 -10   31.00    1.30
   8  -6  10   31.10    1.20
  -8   6  10   31.50    1.20
   8   6  11   17.70    1.10
   8   6  11   17.30    1.00
  -8  -6  11   16.70    1.00
   8  -6  11   16.50    1.10
[truncated: 415,033 more chars]
